# Supplementary material for: Crystal structure of N-[(2-hy­droxy­naphthalen-1-yl)(4-methyl­phen­yl)meth­yl]acetamide
Source: Acta Crystallogr E Crystallogr Commun. 2015 Mar 14;71(Pt 4):o235. doi: 10.1107/S2056989015004661 (PMC4438828; doi:10.1107/S2056989015004661)
Supplement: Supplementary file 1 [file e-71-0o235-sup1.cif]

##############################################################################
#                                                                            #
# This CIF contains the data in a paper accepted for publication in          #
# Acta Crystallographica Section E. It conforms to the requirements of       #
# Notes for Authors for Acta Crystallographica Section E, and has been       #
# peer reviewed under the auspices of the IUCr Commission on Journals.       #
#                                                                            #
# Full details of the Crystallographic Information File format               #
# are given in the paper "The Crystallographic Information File (CIF):       #
# a New Standard Archive File for Crystallography" by S. R. Hall, F. H.      #
# Allen and I. D. Brown [Acta Cryst. (1991), A47, 655-685].                  #
#                                                                            #
# The current version of the core CIF dictionary is obtainable from          #
# ftp://ftp.iucr.org/pub/cif_core.dic.                                       #
#                                                                            #
# Software is freely available for graphical display of the structure(s)     #
# in this CIF. For information consult the CIF software page                 #
# http://www.iucr.org/resources/cif/software.                                #
#                                                                            #
# This file may be used for bona fide research purposes within the           #
# scientific community so long as proper attribution is given to the journal # 
# article from which it was obtained.                                        #
#                                                                            #
##############################################################################
data_I
_database_code_depnum_ccdc_archive 'CCDC 959797'
_audit_creation_method     SHELXL-97
_chemical_name_systematic
;
<i>N</i>-[(2-Hydroxynaphthalen-1-yl)(4-methylphenyl)methyl]acetamide
;
_chemical_name_common     ?
_chemical_formula_moiety     'C20 H19 N O2'
_chemical_formula_sum     'C20 H19 N O2'
_chemical_formula_iupac     'C20 H19 N O2'
_chemical_formula_weight     305.36
_chemical_melting_point     ?
_symmetry_cell_setting     monoclinic
_symmetry_space_group_name_H-M     'P 21/n'
_symmetry_space_group_name_Hall     '-P 2yn'
loop_
    _symmetry_equiv_pos_as_xyz
    'x, y, z'
    '-x+1/2, y+1/2, -z+1/2'
    '-x, -y, -z'
    'x-1/2, -y-1/2, z-1/2'
_cell_length_a     10.4324(4)
_cell_length_b     14.0786(5)
_cell_length_c     11.0356(4)
_cell_angle_alpha     90.00
_cell_angle_beta     98.741(2)
_cell_angle_gamma     90.00
_cell_volume     1602.01(10)
_cell_formula_units_Z     4
_cell_measurement_reflns_used     6588
_cell_measurement_theta_min     2.50
_cell_measurement_theta_max     28.24
_cell_measurement_temperature     296(2)
_exptl_crystal_description     'block'
_exptl_crystal_colour     'colourless'
_exptl_crystal_size_max     0.25
_exptl_crystal_size_mid     0.20
_exptl_crystal_size_min     0.20
_exptl_crystal_density_diffrn     1.266
_exptl_crystal_density_meas     1.264
_exptl_crystal_density_method     'not measured'
_exptl_crystal_F_000     648
_exptl_absorpt_coefficient_mu     0.082
_exptl_absorpt_correction_type     multi-scan
_exptl_absorpt_process_details
;
(SADABS; Bruker, 2004)
;
_exptl_absorpt_correction_T_min     0.9799
_exptl_absorpt_correction_T_max     0.9839
_exptl_special_details     ?
_diffrn_ambient_temperature     296(2)
_diffrn_radiation_type     MoK\a
_diffrn_radiation_wavelength     0.71073
_diffrn_radiation_source     'fine-focus sealed tube'
_diffrn_radiation_monochromator     graphite
_diffrn_measurement_device_type     'Bruker APEXII CCD'
_diffrn_measurement_method     '\f and \w scans'
_diffrn_detector_area_resol_mean     ?
_diffrn_reflns_number     12272
_diffrn_reflns_av_R_equivalents     0.0198
_diffrn_reflns_av_sigmaI/netI     0.0178
_diffrn_reflns_theta_min     2.36
_diffrn_reflns_theta_max     25.00
_diffrn_reflns_theta_full     25.00
_diffrn_measured_fraction_theta_max     0.998
_diffrn_measured_fraction_theta_full     0.998
_diffrn_reflns_limit_h_min     -12
_diffrn_reflns_limit_h_max     12
_diffrn_reflns_limit_k_min     -15
_diffrn_reflns_limit_k_max     16
_diffrn_reflns_limit_l_min     -13
_diffrn_reflns_limit_l_max     10
_diffrn_standards_number     0
_diffrn_standards_interval_count     ?
_diffrn_standards_interval_time     ?
_diffrn_standards_decay_%     ?
_refine_special_details
;
Refinement of <i>F</i>^2^ against ALL reflections. The weighted <i>R</i>-factor
<i>wR</i> and goodness of fit <i>S</i> are based on <i>F</i>^2^, conventional
<i>R</i>-factors <i>R</i> are based on <i>F</i>, with <i>F</i> set to zero for
negative <i>F</i>^2^. The threshold expression of <i>F</i>^2^ >
2\s(<i>F</i>^2^) is used only for calculating <i>R</i>-factors(gt) <i>etc</i>.
and is not relevant to the choice of reflections for refinement.
<i>R</i>-factors based on <i>F</i>^2^ are statistically about twice as large
as those based on <i>F</i>, and <i>R</i>- factors based on ALL data will be
even larger.
;
_reflns_number_total     2821
_reflns_number_gt     2391
_reflns_threshold_expression     I>2\s(I)
_refine_ls_structure_factor_coef     Fsqd
_refine_ls_matrix_type     full
_refine_ls_R_factor_all     0.0495
_refine_ls_R_factor_gt     0.0413
_refine_ls_wR_factor_gt     0.1124
_refine_ls_wR_factor_ref     0.1221
_refine_ls_goodness_of_fit_ref     1.048
_refine_ls_restrained_S_all     1.048
_refine_ls_number_reflns     2821
_refine_ls_number_parameters     209
_refine_ls_number_restraints     0
_refine_ls_hydrogen_treatment     constr
_refine_ls_weighting_scheme     calc
_refine_ls_weighting_details
         'calc w=1/[\s^2^(Fo^2^)+(0.0595P)^2^+0.5039P] where P=(Fo^2^+2Fc^2^)/3'
_atom_sites_solution_hydrogens     geom
_atom_sites_solution_primary     direct
_atom_sites_solution_secondary     difmap
_refine_ls_shift/su_max     0.000
_refine_ls_shift/su_mean     0.000
_refine_diff_density_max     0.260
_refine_diff_density_min     -0.163
_refine_ls_extinction_method     none
_refine_ls_extinction_coef     ?
loop_
    _atom_type_symbol
    _atom_type_description
    _atom_type_scat_dispersion_real
    _atom_type_scat_dispersion_imag
    _atom_type_scat_source
    'C' 'C' 0.0033 0.0016
                         'International Tables Vol C Tables 4.2.6.8 and 6.1.1.4'
    'H' 'H' 0.0000 0.0000
                         'International Tables Vol C Tables 4.2.6.8 and 6.1.1.4'
    'N' 'N' 0.0061 0.0033
                         'International Tables Vol C Tables 4.2.6.8 and 6.1.1.4'
    'O' 'O' 0.0106 0.0060
                         'International Tables Vol C Tables 4.2.6.8 and 6.1.1.4'
_computing_data_collection
;
APEX2 (Bruker, 2004)
;
_computing_cell_refinement
;
SAINT (Bruker, 2004)
;
_computing_data_reduction
;
SAINT (Bruker, 2004)
;
_computing_structure_solution
;
SHELXS97 (Sheldrick, 2008)
;
_computing_structure_refinement
;
SHELXL97 (Sheldrick, 2008)
;
_computing_molecular_graphics
;
SHELXTL (Sheldrick, 2008)
;
_computing_publication_material
;
SHELXTL (Sheldrick, 2008)
;
loop_
    _atom_site_type_symbol
    _atom_site_label
    _atom_site_fract_x
    _atom_site_fract_y
    _atom_site_fract_z
    _atom_site_U_iso_or_equiv
    _atom_site_adp_type
    _atom_site_calc_flag
    _atom_site_refinement_flags
    _atom_site_occupancy
    _atom_site_symmetry_multiplicity
    _atom_site_disorder_assembly
    _atom_site_disorder_group
    C C1 0.70578(14) 0.25289(10) 0.87937(14) 0.0381(3) Uani d . 1 1 . .
    H H1 0.6938 0.3100 0.9271 0.046 Uiso calc R 1 1 . .
    C C2 0.78237(14) 0.18214(10) 0.96674(14) 0.0379(3) Uani d . 1 1 . .
    C C3 0.72170(16) 0.11312(12) 1.02635(16) 0.0510(4) Uani d . 1 1 . .
    H H3 0.6318 0.1079 1.0110 0.061 Uiso calc R 1 1 . .
    C C4 0.79230(18) 0.05162(13) 1.10855(18) 0.0598(5) Uani d . 1 1 . .
    H H4 0.7488 0.0058 1.1474 0.072 Uiso calc R 1 1 . .
    C C5 0.92559(18) 0.05652(12) 1.13422(16) 0.0527(4) Uani d . 1 1 . .
    C C6 1.0028(2) -0.01018(15) 1.2240(2) 0.0748(6) Uani d . 1 1 . .
    H H6A 1.0934 0.0045 1.2300 0.112 Uiso calc R 1 1 . .
    H H6B 0.9881 -0.0744 1.1961 0.112 Uiso calc R 1 1 . .
    H H6C 0.9761 -0.0032 1.3030 0.112 Uiso calc R 1 1 . .
    C C7 0.98531(17) 0.12598(14) 1.07495(17) 0.0578(5) Uani d . 1 1 . .
    H H7 1.0752 0.1312 1.0904 0.069 Uiso calc R 1 1 . .
    C C8 0.91576(16) 0.18805(12) 0.99343(16) 0.0508(4) Uani d . 1 1 . .
    H H8 0.9593 0.2346 0.9559 0.061 Uiso calc R 1 1 . .
    C C9 0.83298(15) 0.36630(11) 0.77479(15) 0.0426(4) Uani d . 1 1 . .
    C C10 0.89465(19) 0.38493(14) 0.66304(18) 0.0614(5) Uani d . 1 1 . .
    H H10A 0.8856 0.3298 0.6112 0.092 Uiso calc R 1 1 . .
    H H10B 0.9850 0.3988 0.6872 0.092 Uiso calc R 1 1 . .
    H H10C 0.8529 0.4381 0.6191 0.092 Uiso calc R 1 1 . .
    C C11 0.57167(14) 0.21783(10) 0.82499(13) 0.0358(3) Uani d . 1 1 . .
    C C12 0.56126(15) 0.14446(10) 0.74112(14) 0.0393(4) Uani d . 1 1 . .
    C C13 0.44045(16) 0.10999(11) 0.68525(15) 0.0466(4) Uani d . 1 1 . .
    H H13 0.4361 0.0611 0.6280 0.056 Uiso calc R 1 1 . .
    C C14 0.32992(16) 0.14825(12) 0.71506(16) 0.0493(4) Uani d . 1 1 . .
    H H14 0.2501 0.1255 0.6772 0.059 Uiso calc R 1 1 . .
    C C15 0.33371(15) 0.22181(12) 0.80244(15) 0.0448(4) Uani d . 1 1 . .
    C C16 0.45625(14) 0.25743(10) 0.85831(13) 0.0385(4) Uani d . 1 1 . .
    C C17 0.45539(16) 0.33110(12) 0.94630(16) 0.0492(4) Uani d . 1 1 . .
    H H17 0.5338 0.3556 0.9851 0.059 Uiso calc R 1 1 . .
    C C18 0.34242(18) 0.36669(15) 0.97517(19) 0.0632(5) Uani d . 1 1 . .
    H H18 0.3450 0.4150 1.0330 0.076 Uiso calc R 1 1 . .
    C C19 0.22255(18) 0.33162(16) 0.9191(2) 0.0685(6) Uani d . 1 1 . .
    H H19 0.1459 0.3565 0.9391 0.082 Uiso calc R 1 1 . .
    C C20 0.21922(17) 0.26107(14) 0.83527(19) 0.0601(5) Uani d . 1 1 . .
    H H20 0.1393 0.2378 0.7983 0.072 Uiso calc R 1 1 . .
    N N1 0.77811(12) 0.28136(9) 0.78136(12) 0.0424(3) Uani d . 1 1 . .
    H H1A 0.7856 0.2408 0.7246 0.051 Uiso calc R 1 1 . .
    O O1 0.67338(11) 0.10791(8) 0.71078(11) 0.0497(3) Uani d . 1 1 . .
    H H1B 0.6595 0.0546 0.6818 0.075 Uiso calc R 1 1 . .
    O O2 0.83171(12) 0.42693(8) 0.85572(11) 0.0548(3) Uani d . 1 1 . .
loop_
    _atom_site_aniso_label
    _atom_site_aniso_U_11
    _atom_site_aniso_U_22
    _atom_site_aniso_U_33
    _atom_site_aniso_U_12
    _atom_site_aniso_U_13
    _atom_site_aniso_U_23
    C1 0.0395(8) 0.0307(7) 0.0462(8) -0.0022(6) 0.0133(7) -0.0001(6)
    C2 0.0374(8) 0.0347(8) 0.0420(8) -0.0016(6) 0.0073(6) -0.0045(6)
    C3 0.0395(9) 0.0529(10) 0.0601(10) -0.0034(7) 0.0065(8) 0.0127(8)
    C4 0.0596(11) 0.0546(11) 0.0628(12) -0.0048(8) 0.0017(9) 0.0175(9)
    C5 0.0580(11) 0.0473(10) 0.0486(10) 0.0063(8) -0.0051(8) -0.0065(7)
    C6 0.0827(15) 0.0659(13) 0.0670(13) 0.0196(11) -0.0172(11) -0.0003(10)
    C7 0.0391(9) 0.0678(12) 0.0630(11) 0.0021(8) -0.0038(8) -0.0070(9)
    C8 0.0410(9) 0.0523(10) 0.0587(10) -0.0089(7) 0.0063(7) -0.0005(8)
    C9 0.0406(8) 0.0347(8) 0.0531(9) -0.0017(6) 0.0090(7) 0.0078(7)
    C10 0.0683(12) 0.0529(10) 0.0681(12) -0.0112(9) 0.0271(10) 0.0078(9)
    C11 0.0382(8) 0.0299(7) 0.0399(8) -0.0006(6) 0.0079(6) 0.0058(6)
    C12 0.0444(8) 0.0305(7) 0.0443(8) 0.0006(6) 0.0108(7) 0.0051(6)
    C13 0.0550(10) 0.0365(8) 0.0472(9) -0.0065(7) 0.0045(7) -0.0016(7)
    C14 0.0449(9) 0.0481(9) 0.0527(10) -0.0073(7) 0.0004(7) 0.0039(7)
    C15 0.0400(9) 0.0455(9) 0.0493(9) -0.0001(7) 0.0078(7) 0.0082(7)
    C16 0.0405(8) 0.0361(8) 0.0400(8) -0.0001(6) 0.0090(6) 0.0063(6)
    C17 0.0449(9) 0.0520(10) 0.0528(10) -0.0019(7) 0.0138(7) -0.0055(8)
    C18 0.0571(11) 0.0668(12) 0.0699(12) 0.0024(9) 0.0240(9) -0.0157(10)
    C19 0.0452(10) 0.0796(14) 0.0850(14) 0.0078(9) 0.0238(10) -0.0075(11)
    C20 0.0389(9) 0.0704(12) 0.0715(12) -0.0007(8) 0.0103(8) -0.0005(10)
    N1 0.0474(8) 0.0336(7) 0.0491(8) -0.0052(5) 0.0166(6) -0.0001(5)
    O1 0.0517(7) 0.0348(6) 0.0656(8) 0.0005(5) 0.0183(6) -0.0076(5)
    O2 0.0699(8) 0.0352(6) 0.0617(8) -0.0099(5) 0.0179(6) 0.0019(5)
_geom_special_details
;
All s.u.'s (except the s.u. in the dihedral angle between two l.s. planes) are
estimated using the full covariance matrix. The cell s.u.'s are taken into
account individually in the estimation of s.u.'s in distances, angles and
torsion angles; correlations between s.u.'s in cell parameters are only used
when they are defined by crystal symmetry. An approximate (isotropic)
treatment of cell s.u.'s is used for estimating s.u.'s involving l.s. planes.
;
loop_
    _geom_bond_atom_site_label_1
    _geom_bond_atom_site_label_2
    _geom_bond_site_symmetry_2
    _geom_bond_distance
    _geom_bond_publ_flag
    C1 N1 . 1.4657(19) ?
    C1 C11 . 1.519(2) ?
    C1 C2 . 1.525(2) ?
    C1 H1 . 0.9800 ?
    C2 C3 . 1.380(2) ?
    C2 C8 . 1.380(2) ?
    C3 C4 . 1.383(2) ?
    C3 H3 . 0.9300 ?
    C4 C5 . 1.378(3) ?
    C4 H4 . 0.9300 ?
    C5 C7 . 1.377(3) ?
    C5 C6 . 1.506(3) ?
    C6 H6A . 0.9600 ?
    C6 H6B . 0.9600 ?
    C6 H6C . 0.9600 ?
    C7 C8 . 1.379(3) ?
    C7 H7 . 0.9300 ?
    C8 H8 . 0.9300 ?
    C9 O2 . 1.237(2) ?
    C9 N1 . 1.3325(19) ?
    C9 C10 . 1.498(2) ?
    C10 H10A . 0.9600 ?
    C10 H10B . 0.9600 ?
    C10 H10C . 0.9600 ?
    C11 C12 . 1.380(2) ?
    C11 C16 . 1.425(2) ?
    C12 O1 . 1.3653(18) ?
    C12 C13 . 1.403(2) ?
    C13 C14 . 1.358(2) ?
    C13 H13 . 0.9300 ?
    C14 C15 . 1.412(2) ?
    C14 H14 . 0.9300 ?
    C15 C20 . 1.412(2) ?
    C15 C16 . 1.423(2) ?
    C16 C17 . 1.422(2) ?
    C17 C18 . 1.362(2) ?
    C17 H17 . 0.9300 ?
    C18 C19 . 1.398(3) ?
    C18 H18 . 0.9300 ?
    C19 C20 . 1.354(3) ?
    C19 H19 . 0.9300 ?
    C20 H20 . 0.9300 ?
    N1 H1A . 0.8600 ?
    O1 H1B . 0.8200 ?
loop_
    _geom_angle_atom_site_label_1
    _geom_angle_atom_site_label_2
    _geom_angle_atom_site_label_3
    _geom_angle_site_symmetry_1
    _geom_angle_site_symmetry_3
    _geom_angle
    _geom_angle_publ_flag
    N1 C1 C11 . . 110.12(12) ?
    N1 C1 C2 . . 111.48(12) ?
    C11 C1 C2 . . 113.60(11) ?
    N1 C1 H1 . . 107.1 ?
    C11 C1 H1 . . 107.1 ?
    C2 C1 H1 . . 107.1 ?
    C3 C2 C8 . . 117.48(15) ?
    C3 C2 C1 . . 121.80(13) ?
    C8 C2 C1 . . 120.65(14) ?
    C2 C3 C4 . . 121.09(16) ?
    C2 C3 H3 . . 119.5 ?
    C4 C3 H3 . . 119.5 ?
    C5 C4 C3 . . 121.59(17) ?
    C5 C4 H4 . . 119.2 ?
    C3 C4 H4 . . 119.2 ?
    C7 C5 C4 . . 116.94(16) ?
    C7 C5 C6 . . 121.31(18) ?
    C4 C5 C6 . . 121.74(19) ?
    C5 C6 H6A . . 109.5 ?
    C5 C6 H6B . . 109.5 ?
    H6A C6 H6B . . 109.5 ?
    C5 C6 H6C . . 109.5 ?
    H6A C6 H6C . . 109.5 ?
    H6B C6 H6C . . 109.5 ?
    C5 C7 C8 . . 121.93(16) ?
    C5 C7 H7 . . 119.0 ?
    C8 C7 H7 . . 119.0 ?
    C7 C8 C2 . . 120.96(16) ?
    C7 C8 H8 . . 119.5 ?
    C2 C8 H8 . . 119.5 ?
    O2 C9 N1 . . 121.89(15) ?
    O2 C9 C10 . . 121.78(14) ?
    N1 C9 C10 . . 116.33(15) ?
    C9 C10 H10A . . 109.5 ?
    C9 C10 H10B . . 109.5 ?
    H10A C10 H10B . . 109.5 ?
    C9 C10 H10C . . 109.5 ?
    H10A C10 H10C . . 109.5 ?
    H10B C10 H10C . . 109.5 ?
    C12 C11 C16 . . 118.85(14) ?
    C12 C11 C1 . . 118.83(13) ?
    C16 C11 C1 . . 122.32(13) ?
    O1 C12 C11 . . 117.61(13) ?
    O1 C12 C13 . . 120.52(14) ?
    C11 C12 C13 . . 121.84(14) ?
    C14 C13 C12 . . 119.71(15) ?
    C14 C13 H13 . . 120.1 ?
    C12 C13 H13 . . 120.1 ?
    C13 C14 C15 . . 121.33(15) ?
    C13 C14 H14 . . 119.3 ?
    C15 C14 H14 . . 119.3 ?
    C14 C15 C20 . . 121.69(16) ?
    C14 C15 C16 . . 118.98(15) ?
    C20 C15 C16 . . 119.33(16) ?
    C17 C16 C15 . . 117.02(14) ?
    C17 C16 C11 . . 123.71(14) ?
    C15 C16 C11 . . 119.26(14) ?
    C18 C17 C16 . . 121.57(16) ?
    C18 C17 H17 . . 119.2 ?
    C16 C17 H17 . . 119.2 ?
    C17 C18 C19 . . 120.91(18) ?
    C17 C18 H18 . . 119.5 ?
    C19 C18 H18 . . 119.5 ?
    C20 C19 C18 . . 119.33(17) ?
    C20 C19 H19 . . 120.3 ?
    C18 C19 H19 . . 120.3 ?
    C19 C20 C15 . . 121.82(18) ?
    C19 C20 H20 . . 119.1 ?
    C15 C20 H20 . . 119.1 ?
    C9 N1 C1 . . 124.00(13) ?
    C9 N1 H1A . . 118.0 ?
    C1 N1 H1A . . 118.0 ?
    C12 O1 H1B . . 109.5 ?
loop_
    _geom_torsion_atom_site_label_1
    _geom_torsion_atom_site_label_2
    _geom_torsion_atom_site_label_3
    _geom_torsion_atom_site_label_4
    _geom_torsion_site_symmetry_1
    _geom_torsion_site_symmetry_2
    _geom_torsion_site_symmetry_3
    _geom_torsion_site_symmetry_4
    _geom_torsion
    _geom_torsion_publ_flag
    N1 C1 C2 C3 . . . . -148.79(15) ?
    C11 C1 C2 C3 . . . . -23.7(2) ?
    N1 C1 C2 C8 . . . . 34.33(19) ?
    C11 C1 C2 C8 . . . . 159.45(14) ?
    C8 C2 C3 C4 . . . . -0.8(3) ?
    C1 C2 C3 C4 . . . . -177.72(16) ?
    C2 C3 C4 C5 . . . . -0.1(3) ?
    C3 C4 C5 C7 . . . . 0.5(3) ?
    C3 C4 C5 C6 . . . . 179.83(18) ?
    C4 C5 C7 C8 . . . . -0.1(3) ?
    C6 C5 C7 C8 . . . . -179.40(18) ?
    C5 C7 C8 C2 . . . . -0.8(3) ?
    C3 C2 C8 C7 . . . . 1.2(2) ?
    C1 C2 C8 C7 . . . . 178.18(15) ?
    N1 C1 C11 C12 . . . . 56.06(17) ?
    C2 C1 C11 C12 . . . . -69.78(17) ?
    N1 C1 C11 C16 . . . . -124.50(14) ?
    C2 C1 C11 C16 . . . . 109.65(15) ?
    C16 C11 C12 O1 . . . . 179.95(12) ?
    C1 C11 C12 O1 . . . . -0.6(2) ?
    C16 C11 C12 C13 . . . . 2.0(2) ?
    C1 C11 C12 C13 . . . . -178.56(13) ?
    O1 C12 C13 C14 . . . . -178.92(14) ?
    C11 C12 C13 C14 . . . . -1.0(2) ?
    C12 C13 C14 C15 . . . . -0.6(2) ?
    C13 C14 C15 C20 . . . . -179.08(16) ?
    C13 C14 C15 C16 . . . . 1.2(2) ?
    C14 C15 C16 C17 . . . . -179.63(15) ?
    C20 C15 C16 C17 . . . . 0.6(2) ?
    C14 C15 C16 C11 . . . . -0.2(2) ?
    C20 C15 C16 C11 . . . . -179.93(15) ?
    C12 C11 C16 C17 . . . . 178.05(14) ?
    C1 C11 C16 C17 . . . . -1.4(2) ?
    C12 C11 C16 C15 . . . . -1.3(2) ?
    C1 C11 C16 C15 . . . . 179.22(13) ?
    C15 C16 C17 C18 . . . . -0.6(2) ?
    C11 C16 C17 C18 . . . . -179.98(16) ?
    C16 C17 C18 C19 . . . . 0.1(3) ?
    C17 C18 C19 C20 . . . . 0.2(3) ?
    C18 C19 C20 C15 . . . . -0.2(3) ?
    C14 C15 C20 C19 . . . . 179.99(18) ?
    C16 C15 C20 C19 . . . . -0.3(3) ?
    O2 C9 N1 C1 . . . . 3.4(2) ?
    C10 C9 N1 C1 . . . . -175.71(14) ?
    C11 C1 N1 C9 . . . . 125.81(15) ?
    C2 C1 N1 C9 . . . . -107.16(16) ?
loop_
    _geom_hbond_atom_site_label_D
    _geom_hbond_atom_site_label_H
    _geom_hbond_atom_site_label_A
    _geom_hbond_site_symmetry_A
    _geom_hbond_distance_DH
    _geom_hbond_distance_HA
    _geom_hbond_distance_DA
    _geom_hbond_angle_DHA
    N1 H1A O1 . 0.86 2.20 2.7396(16) 121
    O1 H1B O2 2_646 0.82 1.85 2.6498(15) 165
_iucr_refine_instructions_details
;
TITL 0321_050913_KGT_PZG_GS_0m in P2(1)/n
CELL  0.71073  10.4324  14.0786  11.0356   90.000   98.741   90.000
ZERR     4.00   0.0004   0.0005   0.0004    0.000    0.002    0.000
LATT   1
SYMM  1/2 - X, 1/2 + Y, 1/2 - Z
SFAC  C    H    N    O
UNIT  80   76   4    8
MERG   2
OMIT    -3.00  50.00
FMAP   2
PLAN   20
SIZE     0.20   0.20   0.25
ACTA
BOND
BOND   $H
HTAB
EQIV $1 -x+3/2, y-1/2, -z+3/2
HTAB N1 O1
HTAB O1 O2_$1
CONF
L.S.   6
TEMP    23.00
WGHT    0.059500    0.503900
FVAR       0.33574
MOLE    1
C1    1    0.705778    0.252885    0.879375    11.00000    0.03952    0.03071 =
         0.04623   -0.00005    0.01332   -0.00221
AFIX  13
H1    2    0.693781    0.310041    0.927086    11.00000   -1.20000
AFIX   0
C2    1    0.782372    0.182137    0.966744    11.00000    0.03740    0.03471 =
         0.04195   -0.00448    0.00734   -0.00160
C3    1    0.721696    0.113122    1.026353    11.00000    0.03955    0.05290 =
         0.06014    0.01272    0.00652   -0.00341
AFIX  43
H3    2    0.631826    0.107884    1.010993    11.00000   -1.20000
AFIX   0
C4    1    0.792305    0.051623    1.108545    11.00000    0.05959    0.05457 =
         0.06282    0.01747    0.00168   -0.00479
AFIX  43
H4    2    0.748786    0.005848    1.147440    11.00000   -1.20000
AFIX   0
C5    1    0.925591    0.056517    1.134219    11.00000    0.05798    0.04730 =
         0.04864   -0.00650   -0.00510    0.00633
C6    1    1.002813   -0.010182    1.223966    11.00000    0.08271    0.06593 =
         0.06697   -0.00032   -0.01725    0.01963
AFIX  33
H6A   2    1.093408    0.004549    1.229983    11.00000   -1.50000
H6B   2    0.988115   -0.074421    1.196115    11.00000   -1.50000
H6C   2    0.976129   -0.003179    1.302994    11.00000   -1.50000
AFIX   0
C7    1    0.985308    0.125978    1.074949    11.00000    0.03914    0.06782 =
         0.06296   -0.00702   -0.00381    0.00206
AFIX  43
H7    2    1.075181    0.131174    1.090354    11.00000   -1.20000
AFIX   0
C8    1    0.915756    0.188054    0.993430    11.00000    0.04104    0.05225 =
         0.05868   -0.00051    0.00631   -0.00891
AFIX  43
H8    2    0.959343    0.234586    0.955880    11.00000   -1.20000
AFIX   0
C9    1    0.832983    0.366302    0.774795    11.00000    0.04065    0.03475 =
         0.05308    0.00778    0.00898   -0.00169
C10   1    0.894648    0.384932    0.663039    11.00000    0.06832    0.05289 =
         0.06811    0.00782    0.02715   -0.01120
AFIX  33
H10A  2    0.885565    0.329835    0.611189    11.00000   -1.50000
H10B  2    0.985025    0.398770    0.687200    11.00000   -1.50000
H10C  2    0.852865    0.438129    0.619120    11.00000   -1.50000
AFIX   0
C11   1    0.571668    0.217826    0.824992    11.00000    0.03824    0.02994 =
         0.03995    0.00580    0.00787   -0.00064
C12   1    0.561259    0.144463    0.741115    11.00000    0.04445    0.03049 =
         0.04432    0.00510    0.01081    0.00057
C13   1    0.440451    0.109989    0.685253    11.00000    0.05503    0.03653 =
         0.04724   -0.00159    0.00449   -0.00649
AFIX  43
H13   2    0.436092    0.061139    0.628045    11.00000   -1.20000
AFIX   0
C14   1    0.329916    0.148248    0.715065    11.00000    0.04491    0.04807 =
         0.05274    0.00389    0.00044   -0.00734
AFIX  43
H14   2    0.250095    0.125528    0.677153    11.00000   -1.20000
AFIX   0
C15   1    0.333712    0.221815    0.802443    11.00000    0.03999    0.04554 =
         0.04929    0.00815    0.00784   -0.00006
C16   1    0.456249    0.257433    0.858313    11.00000    0.04045    0.03608 =
         0.03995    0.00633    0.00900   -0.00010
C17   1    0.455385    0.331100    0.946300    11.00000    0.04488    0.05202 =
         0.05277   -0.00553    0.01381   -0.00188
AFIX  43
H17   2    0.533817    0.355573    0.985073    11.00000   -1.20000
AFIX   0
C18   1    0.342420    0.366693    0.975168    11.00000    0.05712    0.06684 =
         0.06995   -0.01571    0.02397    0.00236
AFIX  43
H18   2    0.345048    0.414985    1.032993    11.00000   -1.20000
AFIX   0
C19   1    0.222550    0.331622    0.919057    11.00000    0.04522    0.07958 =
         0.08496   -0.00749    0.02384    0.00783
AFIX  43
H19   2    0.145897    0.356513    0.939092    11.00000   -1.20000
AFIX   0
C20   1    0.219220    0.261069    0.835274    11.00000    0.03895    0.07043 =
         0.07151   -0.00053    0.01026   -0.00069
AFIX  43
H20   2    0.139331    0.237807    0.798315    11.00000   -1.20000
AFIX   0
N1    3    0.778113    0.281363    0.781358    11.00000    0.04738    0.03359 =
         0.04909   -0.00013    0.01661   -0.00517
AFIX  43
H1A   2    0.785598    0.240772    0.724618    11.00000   -1.20000
AFIX   0
O1    4    0.673379    0.107907    0.710779    11.00000    0.05167    0.03485 =
         0.06556   -0.00762    0.01833    0.00054
AFIX 147
H1B   2    0.659481    0.054604    0.681792    11.00000   -1.50000
AFIX   0
O2    4    0.831709    0.426930    0.855721    11.00000    0.06995    0.03521 =
         0.06174    0.00194    0.01789   -0.00987
HKLF 4
END
;
data_New_Global_Publ_Block
_journal_date_recd_electronic     2015-03-02
_journal_date_accepted     2015-03-06
_journal_name_full     'Acta Crystallographica, Section E'
_journal_year     2015
_journal_volume     71
_journal_issue      4
_journal_page_first     o235
_journal_page_last     o235
_journal_paper_category     HO
_journal_paper_doi     10.1107/S2056989015004661
_journal_coeditor_code     HB7375
_publ_contact_author_name     'Kant Rajni'
_publ_contact_author_address
;
Post-Graduate Department of Physics & Electronics,
University of Jammu,
Jammu Tawi 180 006,
India
;
_publ_contact_author_email     'rkant.ju@gmail.com'
_publ_contact_author_fax     '+911912432051'
_publ_contact_author_phone     '+919419194375'
_publ_section_title
;
Crystal structure of
<i>N</i>-[(2-hydroxynaphthalen-1-yl)(4-methylphenyl)methyl]acetamide
;
loop_
    _publ_author_name
    _publ_author_footnote
    _publ_author_address
    'Khanapure, Sharanbasappa' .
;
Department of Chemistry, Shivaji University,
Kolhapur 416 004, M.S., India
;
    'Rashinkar, Gajanan ' .
;
Department of Chemistry, Shivaji University,
Kolhapur 416 004, M.S., India
;
    'Chhowala, Tarulata' .
;
VeerNarmad South Gujrat University,
Surat 395 007, Gujrat, India
;
    'Anthal, Sumati' .
;
X-ray Crystallography Laboratory,
Post-Graduate Department of Physics & Electronics,
University of Jammu, Jammu Tawi 180 006, India
;
    'Kant, Rajni' .
;
X-ray Crystallography Laboratory,
Post-Graduate Department of Physics & Electronics,
University of Jammu, Jammu Tawi 180 006, India
;
