# Supplementary material for: Crystal structure of N-[(2-hy­droxy­naphthalen-1-yl)(4-methyl­phen­yl)meth­yl]acetamide
Source: Acta Crystallogr E Crystallogr Commun. 2015 Mar 14;71(Pt 4):o235. doi: 10.1107/S2056989015004661 (PMC4438828; doi:10.1107/S2056989015004661)
Supplement: Supplementary file 2 [file e-71-0o235-Isup2.hkl]

#
# h,k,l, Fc-squared, Fo-squared, sigma(Fo-squared) and status flag
#
data_I
_shelx_title ' 0321_050913_KGT_PZG_GS_0m in P2(1)/n'
_shelx_refln_list_code          4
_shelx_F_calc_maximum       95.90
_exptl_crystal_F_000       648.00
_reflns_d_resolution_high  0.8410
 
loop_
 _symmetry_equiv_pos_as_xyz
 'x, y, z'
 '-x+1/2, y+1/2, -z+1/2'
 '-x, -y, -z'
 'x-1/2, -y-1/2, z-1/2'
 
_cell_length_a    10.4324
_cell_length_b    14.0786
_cell_length_c    11.0356
_cell_angle_alpha  90.000
_cell_angle_beta   98.741
_cell_angle_gamma  90.000
 
_shelx_F_squared_multiplier     1.000
 
loop_
 _refln_index_h
 _refln_index_k
 _refln_index_l
 _refln_F_squared_calc
 _refln_F_squared_meas
 _refln_F_squared_sigma
 _refln_observed_status
   2   0   0     3095.29     2885.81    115.37 o
   4   0   0      997.51      996.36     10.76 o
   6   0   0      133.44       78.35      1.67 o
   8   0   0     1192.00     1199.55     16.95 o
  10   0   0        7.01        9.58      1.25 o
  12   0   0        4.07        5.31      2.08 o
   1   1   0        1.40       -0.59      0.39 o
   2   1   0     5711.17     5500.80     59.63 o
   3   1   0     7354.87     7072.11     83.99 o
   4   1   0       94.78       89.44      1.16 o
   5   1   0        1.58        4.07      0.54 o
   6   1   0        1.15        1.73      0.23 o
   7   1   0        6.98        1.82      0.33 o
   8   1   0      478.83      497.45      4.87 o
   9   1   0      161.36      166.99      2.57 o
  10   1   0       17.58       21.27      1.21 o
  11   1   0        0.44       -0.43      0.76 o
  12   1   0       11.51        7.32      1.43 o
   1   2   0     2130.38     1700.21     37.21 o
   2   2   0     2213.20     2116.45     17.80 o
   3   2   0       79.85       84.44      0.75 o
   4   2   0      423.36      451.96      3.73 o
   5   2   0     1603.79     1648.07     14.90 o
   6   2   0      425.47      415.42      4.78 o
   7   2   0        2.09        0.78      0.24 o
   8   2   0      152.86      136.20      1.74 o
   9   2   0        3.19       -0.52      0.71 o
  10   2   0        4.17        3.98      0.78 o
  11   2   0       14.87       12.36      0.97 o
  12   2   0       25.42       32.37      1.81 o
   1   3   0     1901.73     1788.55     12.99 o
   2   3   0     2275.53     2246.80     16.77 o
   3   3   0     1526.07     1528.31     11.39 o
   4   3   0        0.22        0.70      0.19 o
   5   3   0      206.13      188.35      1.98 o
   6   3   0        0.36        0.37      0.31 o
   7   3   0      106.19       98.87      1.39 o
   8   3   0       16.12       15.72      0.65 o
   9   3   0       10.06        7.44      0.77 o
  10   3   0       19.43       16.23      1.01 o
  11   3   0        1.42        1.83      1.04 o
  12   3   0        0.42        1.80      1.10 o
   0   4   0     3767.49     3526.03     38.23 o
   1   4   0       44.71       61.54      0.79 o
   2   4   0       11.76        6.29      0.20 o
   3   4   0     1134.98     1175.98      8.32 o
   4   4   0     1152.81     1206.99      8.99 o
   5   4   0      629.01      745.11      6.41 o
   6   4   0      340.80      351.50      4.11 o
   7   4   0        0.51        0.28      0.33 o
   8   4   0       14.32       12.52      0.68 o
   9   4   0        0.09       -0.89      0.59 o
  10   4   0       59.30       57.27      1.61 o
  11   4   0        0.07       -1.05      0.96 o
   1   5   0     2737.83     2559.88     18.58 o
   2   5   0        0.05        1.68      0.20 o
   3   5   0      230.40      244.88      2.09 o
   4   5   0       39.63       49.17      0.65 o
   5   5   0       16.78       16.95      0.50 o
   6   5   0       64.67       70.51      1.12 o
   7   5   0        4.97        3.95      0.46 o
   8   5   0        9.03        9.16      0.56 o
   9   5   0       18.94       18.34      0.89 o
  10   5   0        0.02       -0.50      0.68 o
  11   5   0        1.43        0.96      0.99 o
   0   6   0     1093.65     1144.77     13.81 o
   1   6   0       26.48       26.71      0.89 o
   2   6   0      775.19      766.39      6.18 o
   3   6   0     1127.96     1151.11      8.58 o
   4   6   0       59.59       59.59      1.43 o
   5   6   0      337.72      316.28      2.77 o
   6   6   0       28.13       27.28      0.65 o
   7   6   0      108.94      106.59      1.43 o
   8   6   0       52.20       48.26      1.11 o
   9   6   0      113.23      117.73      2.75 o
  10   6   0        0.29       -0.79      0.67 o
  11   6   0        4.27        4.41      1.11 o
   1   7   0      102.97       87.55      1.00 o
   2   7   0      221.03      227.25      2.21 o
   3   7   0        0.45        0.84      0.26 o
   4   7   0      666.92      662.23      5.08 o
   5   7   0      210.77      222.63      2.07 o
   6   7   0      241.29      238.32      2.39 o
   7   7   0      112.89      113.97      1.69 o
   8   7   0      278.93      278.40      3.60 o
   9   7   0        7.47        6.98      0.98 o
  10   7   0        0.02       -0.92      0.89 o
  11   7   0        0.09       -1.87      1.25 o
   0   8   0     1533.21     1468.13     17.76 o
   1   8   0      232.20      241.40      2.11 o
   2   8   0       46.04       39.95      0.68 o
   3   8   0        1.18        0.79      0.34 o
   4   8   0       44.60       41.08      1.07 o
   5   8   0       91.53       85.96      0.97 o
   6   8   0      236.60      254.93      2.58 o
   7   8   0        1.02        1.66      0.47 o
   8   8   0        0.10        1.26      0.69 o
   9   8   0        3.56        1.57      0.87 o
  10   8   0        6.36        1.75      1.28 o
   1   9   0      582.36      629.59      5.57 o
   2   9   0       17.72       15.41      0.45 o
   3   9   0      411.31      450.26      4.36 o
   4   9   0        0.19        0.48      0.38 o
   5   9   0        0.25       -0.08      0.26 o
   6   9   0       74.30       83.18      1.24 o
   7   9   0      479.73      483.16      4.88 o
   8   9   0      225.34      226.87      5.34 o
   9   9   0        2.33        0.42      1.06 o
  10   9   0       17.29       15.17      2.66 o
   0  10   0      109.36      144.37      3.58 o
   1  10   0       64.61       69.97      1.05 o
   2  10   0       10.73        8.29      0.45 o
   3  10   0        9.83        7.82      0.49 o
   4  10   0        8.32       10.58      0.62 o
   5  10   0       47.46       41.25      0.92 o
   6  10   0        8.23        6.61      0.57 o
   7  10   0       20.36       18.36      1.34 o
   8  10   0       70.51       73.46      2.33 o
   9  10   0        4.62        4.69      1.55 o
   1  11   0       99.03      105.81      1.72 o
   2  11   0       50.70       48.20      0.95 o
   3  11   0       19.95       19.96      0.86 o
   4  11   0       16.92       14.01      0.80 o
   5  11   0        1.96       -0.57      1.08 o
   6  11   0        6.16        5.35      0.79 o
   7  11   0       69.53       71.47      1.79 o
   8  11   0       90.40       93.55      3.09 o
   9  11   0        3.16        0.12      1.18 o
   0  12   0       31.18       31.29      1.15 o
   1  12   0      318.90      321.42      4.23 o
   2  12   0        0.25       -0.43      0.55 o
   3  12   0      387.80      402.99      8.47 o
   4  12   0       66.69       74.33      2.93 o
   5  12   0      285.73      282.45      6.56 o
   6  12   0        4.43        3.68      0.59 o
   7  12   0       24.30       24.06      1.35 o
   8  12   0        0.01        0.07      0.99 o
   1  13   0        4.94        9.17      2.17 o
   2  13   0       91.86       90.41      3.09 o
   3  13   0       80.73       79.21      3.07 o
   4  13   0      686.34      745.83     14.40 o
   5  13   0        9.77       10.48      1.63 o
   6  13   0        0.80        2.09      0.93 o
   7  13   0        7.75        8.25      0.86 o
   0  14   0        0.77        0.44      1.86 o
   1  14   0       30.17       32.85      2.26 o
   2  14   0        5.90        7.94      1.95 o
   3  14   0       14.82       13.24      1.88 o
   4  14   0       45.62       43.73      2.88 o
   5  14   0       12.54        8.43      2.57 o
   6  14   0       28.43       28.45      1.21 o
   1  15   0        0.33        0.59      1.40 o
   2  15   0        8.78        6.21      2.40 o
   3  15   0        0.22        0.44      2.31 o
   4  15   0      522.48      535.47     15.79 o
   5  15   0        0.18       -0.27      2.13 o
   0  16   0       57.88       68.58      4.61 o
   1  16   0      112.75      127.10      4.20 o
   2  16   0        0.84       -0.71      2.31 o
   3  16   0       45.30       43.38      3.90 o
 -11   0   1        7.65        4.62      1.22 o
  -9   0   1        0.15        3.81      1.86 o
  -7   0   1      168.74      146.07      2.68 o
  -5   0   1       81.50       58.66      1.17 o
  -3   0   1       23.59       20.29      0.56 o
   1   0   1      211.40      186.04      5.01 o
   3   0   1      135.49      168.68      2.23 o
   5   0   1     1469.15     1322.60     15.96 o
   7   0   1       80.18       83.77      1.59 o
   9   0   1      311.05      295.45      4.69 o
  11   0   1       48.79       55.62      2.45 o
 -12   1   1        4.92        5.01      1.11 o
 -11   1   1       59.63       56.84      1.78 o
 -10   1   1      246.65      246.28      4.69 o
  -9   1   1     1454.00     1414.81     17.61 o
  -8   1   1        0.91       -0.10      0.51 o
  -7   1   1       54.37       59.68      1.32 o
  -6   1   1      600.38      641.54      6.59 o
  -5   1   1       49.63       72.06      1.07 o
  -4   1   1     1209.10     1218.70      9.75 o
  -3   1   1      124.69      144.60      1.36 o
  -2   1   1     2926.07     2804.95     22.43 o
   0   1   1      422.21      234.07      9.27 o
   1   1   1     1873.87     1574.05     30.52 o
   2   1   1     4975.50     4788.42     42.94 o
   3   1   1     1045.70     1043.37      8.79 o
   4   1   1       13.68       16.29      0.53 o
   5   1   1      398.31      422.84      3.79 o
   6   1   1      163.04      172.14      1.79 o
   7   1   1       16.19       14.81      0.55 o
   8   1   1       83.26       83.57      1.73 o
   9   1   1      166.95      172.21      2.61 o
  10   1   1       14.64       13.42      0.94 o
  11   1   1        3.38        6.99      1.79 o
  12   1   1        0.08        0.18      1.44 o
 -12   2   1        1.01       -0.81      1.01 o
 -11   2   1        0.00       -0.20      0.76 o
 -10   2   1      102.92      103.23      2.63 o
  -9   2   1       13.60       11.80      0.89 o
  -8   2   1        0.99        0.62      0.48 o
  -7   2   1      251.85      254.66      3.26 o
  -6   2   1        3.01        6.89      0.47 o
  -5   2   1      599.62      578.98      7.83 o
  -4   2   1      152.32      170.23      1.55 o
  -3   2   1       66.92       75.67      0.71 o
  -2   2   1      590.71      546.21      4.28 o
  -1   2   1     1266.54     1314.84     22.35 o
   0   2   1      147.29      141.98      2.51 o
   1   2   1     1297.57     1232.88     11.91 o
   2   2   1      304.67      292.99      2.85 o
   3   2   1        0.13        0.24      0.19 o
   4   2   1        1.45        0.15      0.19 o
   5   2   1     1101.64     1147.78     10.45 o
   6   2   1       24.01       33.83      0.71 o
   7   2   1      124.80      138.54      1.67 o
   8   2   1      695.15      681.77      6.51 o
   9   2   1      436.00      405.71      4.45 o
  10   2   1        4.41        6.00      0.78 o
  11   2   1        4.11        2.50      1.02 o
 -12   3   1        8.95       16.21      1.60 o
 -11   3   1       10.53        9.82      1.18 o
 -10   3   1       92.01       85.38      2.39 o
  -9   3   1      127.35      123.52      2.11 o
  -8   3   1        1.56        0.55      0.53 o
  -7   3   1       43.66       33.75      0.90 o
  -6   3   1      121.46      147.17      2.08 o
  -5   3   1      603.56      676.53      7.38 o
  -4   3   1      785.60      881.38      7.38 o
  -3   3   1       48.41       21.58      0.62 o
  -2   3   1        3.57        4.57      0.37 o
  -1   3   1      150.53      154.84      4.68 o
   0   3   1      235.27      202.10      2.55 o
   1   3   1      481.18      513.26      4.77 o
   2   3   1      571.14      534.25      4.54 o
   3   3   1       35.81       40.08      0.60 o
   4   3   1      382.29      443.78      4.51 o
   5   3   1       12.46       21.45      0.70 o
   6   3   1       69.44       56.72      1.30 o
   7   3   1      519.87      492.27      4.79 o
   8   3   1       65.64       63.24      1.56 o
   9   3   1        2.64        2.07      0.49 o
  10   3   1       46.59       44.95      1.37 o
  11   3   1       14.45       14.63      1.29 o
 -12   4   1       38.15       49.70      2.25 o
 -11   4   1        0.61       -0.18      0.96 o
 -10   4   1       11.64       11.55      1.19 o
  -9   4   1       27.79       28.83      1.29 o
  -8   4   1        0.59       -0.49      0.48 o
  -7   4   1      114.36      108.17      1.81 o
  -6   4   1        0.09        0.13      0.35 o
  -5   4   1      191.71      221.98      2.59 o
  -4   4   1        7.03        3.70      0.24 o
  -3   4   1      993.45      956.40      7.42 o
  -2   4   1       76.08       76.99      0.74 o
  -1   4   1     1233.91     1191.95      9.55 o
   0   4   1      601.13      656.22      4.83 o
   1   4   1       77.32       77.92      0.88 o
   2   4   1      238.77      214.64      1.95 o
   3   4   1        8.47        2.69      0.20 o
   4   4   1     1805.48     1949.91     16.30 o
   5   4   1      763.18      797.96      9.79 o
   6   4   1        9.65        9.36      0.69 o
   7   4   1       57.74       58.97      1.16 o
   8   4   1      310.70      308.50      3.02 o
   9   4   1       41.91       36.04      1.06 o
  10   4   1        4.11        2.85      0.69 o
  11   4   1       48.48       47.51      2.03 o
 -11   5   1        0.33        0.02      0.99 o
 -10   5   1       37.79       45.96      1.83 o
  -9   5   1       15.36       13.61      1.08 o
  -8   5   1        5.31        6.56      0.91 o
  -7   5   1        4.62        1.47      0.46 o
  -6   5   1       11.59        7.12      0.50 o
  -5   5   1      194.90      188.90      4.08 o
  -4   5   1     3667.68     3800.02     28.18 o
  -3   5   1        4.73        9.44      0.53 o
  -2   5   1      842.02      846.70      6.69 o
  -1   5   1      564.41      582.46      4.76 o
   0   5   1      150.22      161.05      2.53 o
   1   5   1      912.81      955.01      8.11 o
   2   5   1     1194.52     1169.29      9.70 o
   3   5   1       30.83       38.80      0.54 o
   4   5   1      206.26      235.37      2.38 o
   5   5   1       45.74       28.62      1.16 o
   6   5   1       83.29       82.69      1.34 o
   7   5   1       50.75       45.90      0.88 o
   8   5   1      282.76      276.77      2.77 o
   9   5   1       22.55       22.22      1.11 o
  10   5   1        4.72        3.60      0.75 o
  11   5   1        4.25        2.61      1.07 o
 -11   6   1        7.58        9.09      1.22 o
 -10   6   1        4.97        5.96      0.93 o
  -9   6   1      171.21      169.00      2.94 o
  -8   6   1      357.25      381.84      5.33 o
  -7   6   1      181.10      163.27      2.39 o
  -6   6   1        0.02        1.90      0.73 o
  -5   6   1      656.18      688.56      5.95 o
  -4   6   1       14.67        6.90      0.32 o
  -3   6   1      193.16      199.70      1.95 o
  -2   6   1        5.05        4.74      0.44 o
  -1   6   1      530.95      524.15      4.37 o
   0   6   1      553.10      559.05      4.90 o
   1   6   1      465.92      453.00      3.82 o
   2   6   1     1803.07     1765.39     14.77 o
   3   6   1      616.05      651.24      5.57 o
   4   6   1      711.13      782.08      6.32 o
   5   6   1      238.27      264.95      2.72 o
   6   6   1      183.88      199.20      2.35 o
   7   6   1       54.40       45.55      1.14 o
   8   6   1        0.04       -0.51      0.45 o
   9   6   1       33.89       38.11      1.49 o
  10   6   1        0.96        0.03      0.69 o
  11   6   1        0.11       -0.50      0.99 o
 -11   7   1        5.93        8.27      1.54 o
 -10   7   1       20.21       18.67      1.22 o
  -9   7   1        2.08        1.86      0.92 o
  -8   7   1        2.26        1.60      0.66 o
  -7   7   1       17.68       15.10      0.89 o
  -6   7   1      151.73      154.80      2.15 o
  -5   7   1      312.54      326.88      2.82 o
  -4   7   1        8.79       13.10      0.44 o
  -3   7   1       21.67       16.06      0.50 o
  -2   7   1       80.15       92.29      1.05 o
  -1   7   1       23.12       28.43      0.55 o
   0   7   1      161.74      163.17      3.61 o
   1   7   1      435.44      496.02      4.45 o
   2   7   1      143.16      141.15      2.00 o
   3   7   1      153.71      183.05      1.98 o
   4   7   1      158.75      155.27      1.44 o
   5   7   1       18.53       13.23      0.47 o
   6   7   1        0.00        0.10      0.29 o
   7   7   1        3.18        3.70      0.57 o
   8   7   1      143.77      133.55      1.82 o
   9   7   1      123.65      121.52      2.42 o
  10   7   1        4.59        2.98      0.81 o
 -10   8   1        0.00       -0.15      0.97 o
  -9   8   1      126.75      121.31      3.70 o
  -8   8   1      213.54      219.71      3.45 o
  -7   8   1      245.86      248.43      3.60 o
  -6   8   1      100.36       99.06      1.28 o
  -5   8   1       58.57       70.58      0.91 o
  -4   8   1      137.94      126.41      1.58 o
  -3   8   1      893.00      947.28      8.59 o
  -2   8   1       80.22       99.16      1.08 o
  -1   8   1       57.51       60.77      0.86 o
   0   8   1        0.44        1.30      0.33 o
   1   8   1      425.50      446.29      4.12 o
   2   8   1        0.17        0.14      0.32 o
   3   8   1      449.54      486.69      7.74 o
   4   8   1       96.58      103.91      1.13 o
   5   8   1        2.92        1.72      0.28 o
   6   8   1       15.35       13.37      0.60 o
   7   8   1      250.22      253.04      3.34 o
   8   8   1        1.47        0.54      0.66 o
   9   8   1        3.43        1.46      0.65 o
  10   8   1       19.08       21.02      1.40 o
 -10   9   1        5.32        3.40      1.14 o
  -9   9   1        8.62        4.47      1.18 o
  -8   9   1       42.71       45.64      1.83 o
  -7   9   1        6.84        6.05      1.01 o
  -6   9   1       16.12       23.05      0.64 o
  -5   9   1        4.87        7.67      0.54 o
  -4   9   1      113.28      122.20      1.70 o
  -3   9   1       96.69       76.22      1.17 o
  -2   9   1        1.85        0.41      0.23 o
  -1   9   1        2.24        3.32      0.36 o
   0   9   1       35.28       34.10      0.81 o
   1   9   1      519.17      549.97      5.37 o
   2   9   1       76.41       74.10      1.25 o
   3   9   1       27.40       28.26      1.03 o
   4   9   1       23.92       22.09      1.46 o
   5   9   1       17.73       15.89      0.80 o
   6   9   1        1.04        0.06      0.39 o
   7   9   1       30.74       27.41      1.07 o
   8   9   1        1.85        1.08      0.73 o
   9   9   1       13.51       11.65      1.25 o
  10   9   1        0.02       -0.22      0.96 o
  -9  10   1        5.91        5.70      1.26 o
  -8  10   1      302.07      311.20      4.77 o
  -7  10   1        1.36        2.28      0.63 o
  -6  10   1       83.85       86.01      1.55 o
  -5  10   1        2.44        3.46      0.55 o
  -4  10   1       73.94       76.70      1.51 o
  -3  10   1        4.50        3.07      0.38 o
  -2  10   1      145.97      146.94      1.80 o
  -1  10   1      349.73      353.50      3.94 o
   0  10   1      119.01      122.86      1.88 o
   1  10   1       98.98       89.64      1.43 o
   2  10   1       18.48       14.43      0.66 o
   3  10   1       27.47       32.55      1.06 o
   4  10   1       44.89       40.55      1.34 o
   5  10   1        2.09        0.78      0.40 o
   6  10   1        1.81        1.66      0.53 o
   7  10   1        0.07        0.36      0.58 o
   8  10   1        7.29        7.15      0.89 o
   9  10   1        8.27        7.55      0.93 o
  -9  11   1        1.62        0.26      1.10 o
  -8  11   1       17.91       20.90      1.30 o
  -7  11   1        5.45        3.56      0.66 o
  -6  11   1       61.71       62.65      1.41 o
  -5  11   1      204.78      221.98      5.25 o
  -4  11   1      133.13      134.03      2.05 o
  -3  11   1       36.68       30.68      0.97 o
  -2  11   1        0.02        0.15      0.32 o
  -1  11   1        9.48        8.78      0.69 o
   0  11   1        2.35        1.81      0.46 o
   1  11   1        1.78        0.95      0.43 o
   2  11   1      201.20      204.72      2.63 o
   3  11   1       96.80       94.19      1.97 o
   4  11   1      144.14      144.76      2.24 o
   5  11   1      154.92      149.42      2.27 o
   6  11   1      124.10      117.32      2.05 o
   7  11   1       25.44       22.74      1.02 o
   8  11   1       28.74       33.56      2.43 o
   9  11   1       54.97       47.88      3.30 o
  -8  12   1        2.13        1.00      1.00 o
  -7  12   1        2.96        1.80      0.66 o
  -6  12   1       27.53       25.21      0.94 o
  -5  12   1       54.70       54.42      2.67 o
  -4  12   1       81.32       89.11      2.38 o
  -3  12   1      117.35      130.29      2.78 o
  -2  12   1      237.25      237.67      2.95 o
  -1  12   1       64.43       64.90      1.25 o
   0  12   1      185.98      179.69      4.34 o
   1  12   1        1.89        1.36      0.55 o
   2  12   1        1.97        0.79      0.54 o
   3  12   1       38.84       36.34      1.71 o
   4  12   1       20.27       19.80      1.43 o
   5  12   1       10.49       10.99      0.74 o
   6  12   1        7.77        6.57      0.64 o
   7  12   1        0.05        0.18      0.67 o
   8  12   1        1.31        0.27      0.89 o
  -7  13   1        2.66        2.92      0.71 o
  -6  13   1        4.46        4.21      0.88 o
  -5  13   1        1.78        2.46      1.36 o
  -4  13   1      220.32      245.19     10.29 o
  -3  13   1      137.71      135.34      3.50 o
  -2  13   1       39.30       42.37      1.71 o
  -1  13   1       17.85       18.86      1.39 o
   0  13   1      255.28      251.49      5.74 o
   1  13   1        7.52        6.19      1.07 o
   2  13   1       21.01       17.63      1.56 o
   3  13   1        0.83       -0.96      0.89 o
   4  13   1       53.66       58.67      2.23 o
   5  13   1      124.26      125.49      2.03 o
   6  13   1       43.60       44.80      1.41 o
   7  13   1       11.29       11.05      0.89 o
  -6  14   1       32.70       30.98      1.55 o
  -5  14   1      236.61      247.87      8.87 o
  -4  14   1       13.18       17.70      2.00 o
  -3  14   1       51.87       54.79      3.24 o
  -2  14   1       39.66       39.65      3.37 o
  -1  14   1       15.54       17.76      1.79 o
   0  14   1       38.70       42.81      3.02 o
   1  14   1        2.20       -0.70      1.28 o
   2  14   1        5.98        5.73      1.47 o
   3  14   1       48.96       43.63      2.06 o
   4  14   1       98.44      116.66      3.20 o
   5  14   1       94.11      108.15      2.86 o
   6  14   1        0.97        1.01      0.65 o
  -5  15   1      110.82      124.91      6.30 o
  -4  15   1       41.39       40.01      3.90 o
  -3  15   1       31.28       32.74      3.37 o
  -2  15   1        0.55        1.95      1.95 o
  -1  15   1       51.59       51.39      4.75 o
   0  15   1       11.93       12.10      1.75 o
   1  15   1       19.56       18.97      1.88 o
   2  15   1       89.38      102.30      3.60 o
   3  15   1       15.95       13.66      3.02 o
   4  15   1        2.81        0.98      2.48 o
   5  15   1        9.25        8.82      1.11 o
  -3  16   1        7.74        9.76      2.57 o
  -2  16   1       77.00       78.25      4.97 o
  -1  16   1       24.73       28.05      2.32 o
   0  16   1        1.04        1.08      1.54 o
   1  16   1        7.19        6.44      1.65 o
   2  16   1        0.96        0.58      1.47 o
   3  16   1       18.61       14.73      2.93 o
 -12   0   2       52.42       54.77      5.01 o
 -10   0   2        0.89        0.98      1.60 o
  -8   0   2     2219.68     2271.48     32.51 o
  -6   0   2     1060.15     1116.51     15.82 o
  -4   0   2       15.57       18.00      0.54 o
  -2   0   2      425.93      400.85      4.90 o
   0   0   2     6531.07     5719.18    129.43 o
   2   0   2      272.76      217.90      2.48 o
   4   0   2     1130.91     1265.97     13.51 o
   6   0   2       95.25       85.44      1.56 o
   8   0   2      115.25       96.88      3.91 o
  10   0   2      101.76       96.75      3.19 o
 -12   1   2       30.49       33.25      1.69 o
 -11   1   2       17.03       18.84      1.38 o
 -10   1   2        0.02       -0.25      1.10 o
  -9   1   2      210.11      203.27      4.13 o
  -8   1   2      115.99      118.06      1.94 o
  -7   1   2      201.33      192.30      2.36 o
  -6   1   2       18.95       29.40      1.55 o
  -5   1   2      419.39      474.39      3.78 o
  -4   1   2      366.52      389.51      3.08 o
  -3   1   2      669.21      649.50      5.24 o
  -2   1   2     2720.73     2738.71     20.91 o
  -1   1   2      728.17      673.30      6.60 o
   0   1   2     6061.04     5327.96    120.83 o
   1   1   2     7249.87     6969.86    157.47 o
   2   1   2     1040.61     1022.88      7.69 o
   3   1   2     3660.19     3723.28     26.84 o
   4   1   2     3204.55     3267.66     26.23 o
   5   1   2       51.14       51.43      0.86 o
   6   1   2        0.80        2.88      0.49 o
   7   1   2       54.78       57.61      1.00 o
   8   1   2      125.45      108.99      1.66 o
   9   1   2      326.46      313.34      4.45 o
  10   1   2       18.26       19.61      1.00 o
  11   1   2        6.64        5.83      1.06 o
 -12   2   2        0.16       -1.46      0.97 o
 -11   2   2        5.54        4.39      1.04 o
 -10   2   2       13.38       13.30      1.23 o
  -9   2   2       70.35       74.45      2.12 o
  -8   2   2      158.87      149.31      2.27 o
  -7   2   2       13.58       11.88      0.72 o
  -6   2   2       16.99       11.57      0.80 o
  -5   2   2      294.09      272.46      2.53 o
  -4   2   2     1302.16     1391.32     10.45 o
  -3   2   2      230.70      224.14      2.18 o
  -2   2   2     1871.85     1889.41     16.90 o
  -1   2   2     6785.99     6694.32    151.52 o
   0   2   2       34.21       36.28      1.59 o
   1   2   2     9197.72     8503.33    362.97 o
   2   2   2     1589.92     1445.99     13.17 o
   3   2   2       27.03       17.28      0.42 o
   4   2   2      529.64      512.26      4.52 o
   5   2   2      131.35      134.86      1.53 o
   6   2   2        0.45        0.13      0.27 o
   7   2   2       11.98        8.36      0.46 o
   8   2   2       10.10       12.45      0.64 o
   9   2   2        0.80        0.95      0.52 o
  10   2   2       14.62       12.19      0.87 o
  11   2   2        2.62        2.66      1.30 o
 -12   3   2        8.85       11.03      1.40 o
 -11   3   2        6.99        8.45      1.14 o
 -10   3   2        9.19        9.72      2.57 o
  -9   3   2      321.38      329.58      4.28 o
  -8   3   2        1.18        1.09      0.52 o
  -7   3   2       66.48       69.03      2.39 o
  -6   3   2      313.75      291.07      4.93 o
  -5   3   2     1118.43     1155.99      9.74 o
  -4   3   2        0.45        0.37      0.18 o
  -3   3   2        0.95        0.30      0.14 o
  -2   3   2        5.69        4.54      0.24 o
   1   3   2     3941.93     3715.03     33.29 o
   2   3   2       33.99       41.60      1.20 o
   3   3   2      432.36      423.23      4.27 o
   4   3   2     1625.00     1714.89     18.04 o
   5   3   2        2.36        6.86      0.78 o
   6   3   2      309.34      322.34      3.92 o
   7   3   2        1.38        2.11      0.40 o
   8   3   2      448.76      435.01      4.69 o
   9   3   2       36.49       39.77      1.34 o
  10   3   2       10.41        9.59      0.86 o
  11   3   2       21.20       23.35      1.50 o
 -12   4   2       49.02       50.03      2.25 o
 -11   4   2        2.25        0.46      0.99 o
 -10   4   2        0.00       -0.44      1.07 o
  -9   4   2       12.19       10.00      1.05 o
  -8   4   2       24.20       20.20      1.23 o
  -7   4   2       23.02       17.89      1.41 o
  -6   4   2        0.66        0.77      0.30 o
  -5   4   2       53.04       79.55      0.99 o
  -4   4   2        0.52        0.08      0.19 o
  -3   4   2       14.18       20.34      0.53 o
  -2   4   2        0.24        1.45      0.38 o
  -1   4   2      873.39      868.98      8.34 o
   0   4   2      847.88      895.42      8.69 o
   1   4   2     3064.30     3057.02     27.87 o
   2   4   2       75.60       60.12      1.05 o
   3   4   2      455.94      518.52      5.66 o
   4   4   2     3680.23     3650.45     38.61 o
   5   4   2        6.48        5.65      0.49 o
   6   4   2       76.51       77.41      1.42 o
   7   4   2        1.01        1.83      0.48 o
   8   4   2      497.90      529.86      5.72 o
   9   4   2       30.06       26.29      1.36 o
  10   4   2       39.15       31.17      1.32 o
  11   4   2        0.16       -0.28      1.02 o
 -11   5   2       39.40       45.06      2.49 o
 -10   5   2        1.81        1.39      1.21 o
  -9   5   2      101.90       97.70      2.94 o
  -8   5   2        0.82        0.95      0.44 o
  -7   5   2      178.49      182.91      2.33 o
  -6   5   2      348.69      346.23      4.48 o
  -5   5   2        0.46        1.62      0.28 o
  -4   5   2      279.83      267.39      2.18 o
  -3   5   2       48.86       64.88      0.85 o
  -2   5   2       42.85       34.76      0.56 o
  -1   5   2        7.92       10.75      0.74 o
   0   5   2     1667.23     1782.59     32.25 o
   1   5   2     1189.77     1062.59      8.98 o
   2   5   2       51.97       60.54      0.73 o
   3   5   2        7.84       13.64      0.49 o
   4   5   2       81.47       81.77      2.46 o
   5   5   2       57.83       69.60      1.27 o
   6   5   2        9.70        8.13      0.52 o
   7   5   2      837.06      869.62      8.87 o
   8   5   2       24.95       16.59      0.91 o
   9   5   2       76.15       70.45      1.82 o
  10   5   2        0.03       -0.53      0.69 o
  11   5   2       26.85       27.40      1.65 o
 -11   6   2        6.26        5.86      1.39 o
 -10   6   2        7.83        9.02      1.02 o
  -9   6   2       66.50       54.81      1.53 o
  -8   6   2      352.42      344.36      3.99 o
  -7   6   2      265.20      252.04      3.30 o
  -6   6   2        5.09        3.81      0.41 o
  -5   6   2       31.12       30.00      0.93 o
  -4   6   2      271.46      230.29      2.31 o
  -3   6   2     1550.74     1688.89     14.94 o
  -2   6   2      295.89      297.36      2.87 o
  -1   6   2      799.81      880.02      8.10 o
   0   6   2     1425.05     1517.08     14.80 o
   1   6   2      526.38      480.49      4.24 o
   2   6   2      204.51      215.69      2.19 o
   3   6   2      383.29      452.13      3.77 o
   4   6   2      155.64      154.18      1.92 o
   5   6   2       54.16       56.95      1.45 o
   6   6   2      190.72      191.27      2.61 o
   7   6   2      171.60      167.03      2.24 o
   8   6   2       40.52       40.50      1.04 o
   9   6   2        0.78        0.47      0.73 o
  10   6   2        9.46        9.27      0.91 o
  11   6   2        1.30        1.08      1.07 o
 -11   7   2        0.00        0.80      2.04 o
 -10   7   2       14.89       16.46      1.20 o
  -9   7   2      213.14      223.10      3.24 o
  -8   7   2      209.55      214.30      2.75 o
  -7   7   2      179.97      175.57      2.66 o
  -6   7   2      130.60      133.00      2.00 o
  -5   7   2      323.49      369.53      3.33 o
  -4   7   2      258.77      280.86      3.15 o
  -3   7   2       23.16       23.84      0.61 o
  -2   7   2        6.76       17.14      0.45 o
  -1   7   2     1182.55     1278.34     10.92 o
   0   7   2        0.82        3.63      0.41 o
   1   7   2      553.53      537.09      4.82 o
   2   7   2      501.95      516.35      5.25 o
   3   7   2       31.32       37.38      0.57 o
   4   7   2      199.88      197.87      2.17 o
   5   7   2       33.21       37.38      0.99 o
   6   7   2       86.70       88.85      1.59 o
   7   7   2        9.27       10.25      0.64 o
   8   7   2        4.37        6.60      0.65 o
   9   7   2       79.42       73.02      2.06 o
  10   7   2        4.98        4.78      0.87 o
 -10   8   2        8.20        9.04      2.04 o
  -9   8   2       10.09        6.97      0.87 o
  -8   8   2      162.89      151.84      2.40 o
  -7   8   2       49.31       49.63      1.20 o
  -6   8   2       11.37       11.83      0.64 o
  -5   8   2      112.33      113.74      2.09 o
  -4   8   2       66.52       68.98      1.08 o
  -3   8   2       18.64       26.58      0.65 o
  -2   8   2       20.98       15.38      0.44 o
  -1   8   2        0.70        5.05      0.36 o
   0   8   2     1577.20     1602.42     14.53 o
   1   8   2       35.38       48.69      0.85 o
   2   8   2        1.84        2.11      0.34 o
   3   8   2       16.21       15.12      0.58 o
   4   8   2       60.50       58.82      0.90 o
   5   8   2       49.15       51.31      1.58 o
   6   8   2        5.99        5.09      0.61 o
   7   8   2       74.57       86.69      1.67 o
   8   8   2       31.03       29.30      1.47 o
   9   8   2       19.36       17.85      1.08 o
  10   8   2       10.70        7.14      1.11 o
 -10   9   2       16.53       15.36      1.50 o
  -9   9   2       78.35       78.49      2.31 o
  -8   9   2       17.25       19.16      1.02 o
  -7   9   2        5.90        4.96      0.58 o
  -6   9   2        7.81        8.28      0.55 o
  -5   9   2       55.71       45.28      1.30 o
  -4   9   2        0.01        0.10      0.37 o
  -3   9   2       26.05       20.21      0.65 o
  -2   9   2       58.07       61.15      0.91 o
  -1   9   2       45.50       49.62      0.94 o
   0   9   2        1.83        1.54      0.49 o
   1   9   2       17.40       19.51      0.96 o
   2   9   2       37.49       34.41      0.89 o
   3   9   2      987.03      934.92     10.34 o
   4   9   2      117.16      114.81      1.46 o
   5   9   2       60.67       59.86      1.31 o
   6   9   2        1.62        0.83      0.52 o
   7   9   2       12.52       13.52      0.72 o
   8   9   2        0.05       -0.92      0.61 o
   9   9   2        1.35        0.18      0.91 o
  -9  10   2       32.23       31.55      2.13 o
  -8  10   2      129.26      134.98      2.36 o
  -7  10   2        0.03       -0.16      0.50 o
  -6  10   2        0.13       -0.30      0.38 o
  -5  10   2       67.76       72.17      1.50 o
  -4  10   2      461.18      455.02      5.27 o
  -3  10   2        8.16        7.92      0.45 o
  -2  10   2        4.90        4.92      0.36 o
  -1  10   2        5.44        4.74      0.50 o
   0  10   2        0.15        0.39      0.40 o
   1  10   2       63.70       62.05      1.19 o
   2  10   2       85.56       85.24      1.45 o
   3  10   2      177.02      186.74      2.46 o
   4  10   2      265.45      272.99      3.55 o
   5  10   2      104.02      104.73      1.87 o
   6  10   2      109.62      113.39      2.31 o
   7  10   2        5.24        4.21      0.76 o
   8  10   2       29.16       29.57      1.40 o
   9  10   2        3.97        3.13      1.03 o
  -9  11   2        8.15        4.62      1.25 o
  -8  11   2        4.04        1.86      0.73 o
  -7  11   2        3.38        3.32      0.58 o
  -6  11   2        0.48       -0.16      0.47 o
  -5  11   2       17.07       19.15      1.25 o
  -4  11   2        5.82        5.70      0.68 o
  -3  11   2        1.37        1.22      0.40 o
  -2  11   2        6.65        8.70      0.53 o
  -1  11   2       15.37       14.46      0.71 o
   0  11   2      519.56      496.26      5.41 o
   1  11   2      247.45      254.62      3.40 o
   2  11   2       28.29       26.85      0.93 o
   3  11   2      113.69      121.16      2.06 o
   4  11   2       90.25       89.98      1.55 o
   5  11   2       91.86       99.59      1.83 o
   6  11   2       53.38       63.30      2.06 o
   7  11   2       20.74       17.83      1.08 o
   8  11   2       35.69       41.06      1.55 o
  -8  12   2        0.02       -0.16      0.75 o
  -7  12   2        4.15        3.28      0.57 o
  -6  12   2       17.88       18.04      0.91 o
  -5  12   2      285.64      286.37      5.09 o
  -4  12   2      204.15      187.17      4.95 o
  -3  12   2      411.83      427.85      6.74 o
  -2  12   2       10.60       10.54      0.56 o
  -1  12   2      275.01      267.76      5.85 o
   0  12   2       72.24       69.11      1.63 o
   1  12   2       68.23       66.23      1.63 o
   2  12   2       89.79       81.91      2.00 o
   3  12   2        0.40        0.58      0.73 o
   4  12   2      270.21      287.20      4.34 o
   5  12   2      467.39      477.99      5.96 o
   6  12   2       20.00       20.35      1.32 o
   7  12   2      159.45      168.92      3.64 o
   8  12   2       73.96       77.62      2.04 o
  -7  13   2        0.05       -0.59      0.59 o
  -6  13   2       30.88       29.47      1.78 o
  -5  13   2       56.16       58.74      2.09 o
  -4  13   2      395.12      404.03      6.66 o
  -3  13   2       18.89       20.40      1.34 o
  -2  13   2       17.52       18.97      1.42 o
  -1  13   2       19.30       14.28      2.22 o
   0  13   2       88.69       92.17      3.17 o
   1  13   2        0.01        0.33      0.93 o
   2  13   2       35.15       36.02      1.90 o
   3  13   2        3.21        2.25      1.04 o
   4  13   2        9.00       10.49      1.29 o
   5  13   2        5.52        4.93      0.59 o
   6  13   2        0.23        0.44      0.65 o
   7  13   2        8.04       10.36      1.12 o
  -6  14   2       15.52       18.10      3.02 o
  -5  14   2        8.76        9.73      1.42 o
  -4  14   2      189.65      192.91      3.88 o
  -3  14   2       48.33       52.00      1.91 o
  -2  14   2       70.95       69.82      2.16 o
  -1  14   2       44.39       50.18      2.56 o
   0  14   2      263.21      268.07      5.07 o
   1  14   2        0.21        0.37      0.95 o
   2  14   2        0.44        1.67      1.00 o
   3  14   2        9.65        8.81      1.06 o
   4  14   2       13.60       15.43      1.46 o
   5  14   2        2.23        3.54      0.61 o
   6  14   2        7.81        6.28      0.77 o
  -5  15   2       40.66       34.78      3.81 o
  -4  15   2      269.36      289.44      6.29 o
  -3  15   2       28.61       31.71      1.79 o
  -2  15   2       26.92       29.00      1.55 o
  -1  15   2       16.65       17.83      2.75 o
   0  15   2       70.98       75.45      3.23 o
   1  15   2       21.63       19.43      1.56 o
   2  15   2        0.05       -1.44      1.34 o
   3  15   2        1.35        0.48      2.75 o
   4  15   2       55.63       62.11      4.21 o
  -3  16   2       15.97       15.35      2.84 o
  -2  16   2       11.96       11.00      2.48 o
  -1  16   2       39.96       40.63      3.64 o
   0  16   2       96.51       98.62      7.23 o
   1  16   2       16.93       16.80      1.94 o
   2  16   2       12.45       14.32      1.83 o
 -11   0   3       30.70       22.53      2.57 o
  -9   0   3       15.63       13.75      2.04 o
  -7   0   3      230.20      249.77      9.05 o
  -5   0   3     5641.54     5784.02     70.82 o
  -3   0   3     2032.16     2030.52     21.81 o
  -1   0   3     5683.99     5148.72     69.76 o
   1   0   3      744.55      670.97      9.17 o
   3   0   3     2039.60     2086.34     24.59 o
   5   0   3        5.72        2.13      1.08 o
   7   0   3       21.59       16.32      0.96 o
   9   0   3       75.40       71.61      2.39 o
  11   0   3       10.01        9.23      2.22 o
 -12   1   3        4.26        2.17      1.38 o
 -11   1   3       18.59       13.71      1.63 o
 -10   1   3        6.77        5.81      1.07 o
  -9   1   3       34.74       38.14      1.96 o
  -8   1   3      218.52      199.50      3.63 o
  -7   1   3       29.15       34.52      1.02 o
  -6   1   3      162.64      147.99      1.67 o
  -5   1   3      263.90      288.92      2.93 o
  -4   1   3       67.58       53.31      0.86 o
  -3   1   3      448.14      412.22      3.41 o
  -2   1   3     1718.26     1717.52     13.76 o
  -1   1   3      421.78      397.77      3.89 o
   0   1   3      540.01      523.94      4.44 o
   1   1   3        7.30        3.75      0.22 o
   2   1   3      798.34      822.42      6.22 o
   3   1   3      698.11      733.85      5.35 o
   4   1   3      112.23      121.09      1.30 o
   5   1   3       16.93       10.25      0.78 o
   6   1   3       63.74       65.70      1.02 o
   7   1   3       62.62       59.27      1.20 o
   8   1   3        1.93        0.57      0.61 o
   9   1   3        6.39       10.54      0.79 o
  10   1   3        2.45        3.03      1.05 o
  11   1   3       31.31       36.28      2.71 o
 -12   2   3        0.25       -0.52      1.07 o
 -11   2   3       38.34       35.33      2.18 o
 -10   2   3       71.45       64.10      2.56 o
  -9   2   3      327.39      324.89      4.71 o
  -8   2   3      109.28      112.09      1.93 o
  -7   2   3       53.66       45.07      1.03 o
  -6   2   3      291.20      265.76      5.15 o
  -5   2   3      205.49      215.92      2.65 o
  -4   2   3      345.69      322.02      4.51 o
  -3   2   3      149.19      172.00      1.78 o
  -2   2   3       11.59        9.11      0.70 o
  -1   2   3     5634.12     5448.49     52.04 o
   1   2   3     2216.59     2189.82     18.82 o
   2   2   3      265.14      290.44      2.46 o
   3   2   3        3.29        2.15      0.48 o
   4   2   3        2.74        1.85      0.30 o
   5   2   3      116.40      130.02      1.84 o
   6   2   3        4.65        3.16      0.38 o
   7   2   3       95.49       94.04      1.41 o
   8   2   3       83.04       85.66      2.08 o
   9   2   3        4.16        4.71      0.93 o
  10   2   3        3.19        3.55      0.93 o
  11   2   3        4.20        3.92      1.41 o
 -12   3   3       37.52       44.97      2.13 o
 -11   3   3      112.93      121.12      8.12 o
 -10   3   3       48.70       51.83      2.44 o
  -9   3   3        7.19        4.73      0.88 o
  -8   3   3      458.82      472.28      4.78 o
  -7   3   3       31.90       39.86      1.17 o
  -6   3   3       63.73       62.16      0.96 o
  -5   3   3       49.79       57.90      0.87 o
  -4   3   3        0.00        1.21      0.23 o
  -3   3   3      169.45      163.69      1.80 o
  -1   3   3      647.04      665.95      6.39 o
   0   3   3     1623.93     1589.62     13.47 o
   1   3   3      492.78      564.98      5.10 o
   2   3   3     1485.57     1510.10     22.63 o
   3   3   3     1193.62     1242.79     11.22 o
   4   3   3     1026.86     1063.97     10.53 o
   5   3   3       68.85       60.46      1.03 o
   6   3   3      315.25      317.57      3.92 o
   7   3   3      411.47      396.49      4.82 o
   8   3   3      146.32      166.36      3.29 o
   9   3   3       10.90        9.31      1.07 o
  10   3   3        8.88        9.10      0.92 o
  11   3   3        0.43       -0.34      0.99 o
 -12   4   3        9.47       13.48      1.43 o
 -11   4   3        3.40        3.85      1.35 o
 -10   4   3       20.98       22.48      2.35 o
  -9   4   3      543.38      561.07      7.47 o
  -8   4   3      405.74      403.47      5.52 o
  -7   4   3      165.53      154.95      2.18 o
  -6   4   3       40.90       41.90      0.77 o
  -5   4   3       47.18       40.04      0.67 o
  -4   4   3       52.83       77.17      0.82 o
  -3   4   3      620.37      640.20      6.17 o
  -2   4   3     1815.93     1931.40     19.74 o
  -1   4   3     4815.59     4680.32     45.18 o
   0   4   3      186.23      215.54      6.08 o
   1   4   3      226.10      239.51      2.54 o
   2   4   3        1.66       -0.31      0.21 o
   3   4   3      542.04      523.77      5.77 o
   4   4   3      151.09      182.36      2.32 o
   5   4   3      227.34      220.16      2.82 o
   6   4   3       52.33       51.28      1.20 o
   7   4   3      161.50      162.54      2.74 o
   8   4   3      200.16      178.16      3.02 o
   9   4   3      347.41      338.17      4.85 o
  10   4   3       15.19       12.39      1.02 o
  11   4   3        0.06       -1.32      0.98 o
 -11   5   3       73.80       82.60      3.15 o
 -10   5   3      238.42      245.15      7.81 o
  -9   5   3      427.27      416.27      6.01 o
  -8   5   3        0.43        3.52      0.57 o
  -7   5   3      269.83      260.56      2.80 o
  -6   5   3      116.01      113.17      1.32 o
  -5   5   3        4.58        1.69      0.25 o
  -4   5   3       13.53        7.75      0.29 o
  -3   5   3      152.92      192.76      2.28 o
  -2   5   3       24.44       31.44      0.68 o
  -1   5   3        3.49        2.47      0.21 o
   0   5   3      571.60      616.75      6.04 o
   1   5   3      508.40      653.30      5.29 o
   2   5   3        7.66        1.61      0.24 o
   3   5   3      133.31      117.28      1.34 o
   4   5   3        0.05       -0.07      0.37 o
   5   5   3      259.85      269.61      3.34 o
   6   5   3      318.75      312.19      3.88 o
   7   5   3      904.73      913.48     10.23 o
   8   5   3      233.28      246.99      3.38 o
   9   5   3       18.75       17.84      1.08 o
  10   5   3        0.46       -0.13      0.77 o
 -11   6   3        0.00       -1.70      1.42 o
 -10   6   3        7.85        4.97      1.11 o
  -9   6   3       24.63       16.87      1.04 o
  -8   6   3      140.94      155.23      2.20 o
  -7   6   3      156.91      159.98      1.97 o
  -6   6   3       37.43       29.88      0.95 o
  -5   6   3        0.07        0.12      0.24 o
  -4   6   3      143.72      194.52      4.30 o
  -3   6   3      828.08      855.11      8.33 o
  -2   6   3      376.95      357.98      4.00 o
  -1   6   3       24.21       31.18      0.56 o
   0   6   3      384.00      443.20      4.44 o
   1   6   3        2.30        1.93      0.20 o
   2   6   3      310.54      282.18      2.77 o
   3   6   3      166.60      172.30      1.85 o
   4   6   3       59.18       49.94      1.05 o
   5   6   3       49.61       51.05      1.26 o
   6   6   3        1.94        4.34      0.50 o
   7   6   3       38.21       45.06      1.17 o
   8   6   3       29.47       22.16      1.17 o
   9   6   3       54.98       45.97      1.62 o
  10   6   3        3.47        3.06      1.04 o
 -11   7   3        0.04       -0.27      2.04 o
 -10   7   3       55.00       52.05      2.72 o
  -9   7   3      133.86      124.63      2.21 o
  -8   7   3       19.71       12.30      0.68 o
  -7   7   3        0.16       -0.58      0.38 o
  -6   7   3        7.41        9.23      0.44 o
  -5   7   3       35.17       37.65      0.62 o
  -4   7   3       20.10       23.54      0.76 o
  -3   7   3        3.40        0.53      0.28 o
  -2   7   3      357.98      361.52      3.83 o
  -1   7   3       51.96       54.84      0.84 o
   0   7   3       34.48       27.90      0.77 o
   1   7   3      190.29      202.82      1.89 o
   2   7   3        1.65        1.31      0.22 o
   3   7   3        1.30        1.75      0.27 o
   4   7   3       26.26       27.41      0.77 o
   5   7   3       23.17       18.92      0.74 o
   6   7   3        7.73        6.35      0.61 o
   7   7   3       23.65       25.93      0.94 o
   8   7   3       50.10       50.11      1.28 o
   9   7   3        2.07        1.46      0.82 o
  10   7   3        9.18        8.39      0.98 o
 -10   8   3        3.94        5.35      1.32 o
  -9   8   3       39.61       36.22      2.10 o
  -8   8   3        2.85        2.71      0.78 o
  -7   8   3       20.98       17.39      0.72 o
  -6   8   3      227.86      230.79      3.06 o
  -5   8   3       12.32       12.31      0.70 o
  -4   8   3       73.33       82.77      1.46 o
  -3   8   3       44.97       39.55      0.96 o
  -2   8   3        0.12        0.71      0.32 o
  -1   8   3       53.64       49.48      1.16 o
   0   8   3      167.57      170.20      2.15 o
   1   8   3      104.25       97.28      1.20 o
   2   8   3       25.16       30.41      0.68 o
   3   8   3       83.01       73.80      1.56 o
   4   8   3      955.03      963.73      9.65 o
   5   8   3       83.40       83.04      1.43 o
   6   8   3        8.76        9.11      0.74 o
   7   8   3       74.92       71.96      1.45 o
   8   8   3        0.42       -0.07      0.56 o
   9   8   3        1.28        0.37      0.79 o
 -10   9   3       17.24       14.29      1.29 o
  -9   9   3       40.14       40.36      1.58 o
  -8   9   3       15.81       16.22      0.81 o
  -7   9   3       29.56       28.54      0.99 o
  -6   9   3        4.19        2.49      0.43 o
  -5   9   3      456.07      466.25      6.28 o
  -4   9   3        9.61        9.32      0.63 o
  -3   9   3       18.70       23.23      0.82 o
  -2   9   3       40.20       43.20      1.01 o
  -1   9   3       22.56       19.15      0.79 o
   0   9   3       58.08       58.71      1.15 o
   1   9   3      164.99      157.55      2.09 o
   2   9   3      212.03      198.84      2.51 o
   3   9   3      146.74      145.39      2.38 o
   4   9   3      460.01      457.96      4.91 o
   5   9   3       20.46       21.34      1.16 o
   6   9   3       78.77       79.86      1.46 o
   7   9   3        0.07       -0.11      0.51 o
   8   9   3        0.23       -0.61      0.57 o
   9   9   3        1.43        0.06      0.92 o
  -9  10   3        2.79        2.68      0.77 o
  -8  10   3        6.87        8.37      0.66 o
  -7  10   3        2.25        2.47      0.55 o
  -6  10   3       43.98       50.00      1.11 o
  -5  10   3        4.96        6.22      0.83 o
  -4  10   3      445.92      437.99      6.15 o
  -3  10   3       20.24       15.53      0.69 o
  -2  10   3        6.36        6.10      0.38 o
  -1  10   3        5.60        5.77      0.57 o
   0  10   3       15.22       13.93      0.69 o
   1  10   3       19.28       13.15      0.67 o
   2  10   3      298.91      316.15      3.69 o
   3  10   3      256.63      261.23      2.89 o
   4  10   3      286.70      298.77      4.47 o
   5  10   3      250.39      254.21      3.47 o
   6  10   3        0.15       -0.19      0.57 o
   7  10   3        3.61        2.91      0.65 o
   8  10   3        0.71        0.34      0.68 o
  -9  11   3        1.89        1.05      0.80 o
  -8  11   3       27.75       29.82      1.18 o
  -7  11   3       48.60       49.20      1.27 o
  -6  11   3       14.73       14.25      0.83 o
  -5  11   3      129.14      142.35      3.09 o
  -4  11   3      271.49      290.24      4.80 o
  -3  11   3        5.00        4.80      0.59 o
  -2  11   3        1.16        1.02      0.36 o
  -1  11   3      147.46      142.56      2.50 o
   0  11   3      109.53      115.54      2.03 o
   1  11   3      248.72      251.08      3.40 o
   2  11   3        1.44        1.14      0.53 o
   3  11   3       38.57       38.30      0.94 o
   4  11   3        1.13        0.60      0.60 o
   5  11   3      125.39      132.20      2.21 o
   6  11   3       14.20       14.23      0.85 o
   7  11   3       15.63       12.23      0.89 o
   8  11   3        6.87        7.02      0.96 o
  -8  12   3        0.20       -0.77      0.55 o
  -7  12   3        5.59        4.76      0.60 o
  -6  12   3       28.21       24.11      1.46 o
  -5  12   3        6.35        4.04      0.96 o
  -4  12   3       51.19       54.73      2.83 o
  -3  12   3       95.19       88.48      1.94 o
  -2  12   3       25.79       27.07      0.88 o
  -1  12   3      138.63      136.66      3.86 o
   0  12   3       29.07       29.80      1.67 o
   1  12   3      149.67      155.59      3.37 o
   2  12   3        0.42       -0.27      0.81 o
   3  12   3       17.52       14.49      0.78 o
   4  12   3       10.95        9.77      0.75 o
   5  12   3       69.15       76.00      1.66 o
   6  12   3        2.15        1.96      0.65 o
   7  12   3       30.48       24.58      2.46 o
  -7  13   3        1.52        2.62      0.61 o
  -6  13   3       14.68       12.70      1.24 o
  -5  13   3        2.96        3.52      0.99 o
  -4  13   3       24.16       24.90      1.93 o
  -3  13   3       75.30       67.87      1.72 o
  -2  13   3       35.11       36.63      1.35 o
  -1  13   3      193.89      186.85      4.80 o
   0  13   3       14.09       14.03      1.33 o
   1  13   3      114.47      121.20      2.96 o
   2  13   3        1.21        0.53      0.91 o
   3  13   3       31.43       32.17      1.47 o
   4  13   3       56.37       52.25      1.30 o
   5  13   3       33.74       32.67      1.67 o
   6  13   3        7.05        5.54      0.96 o
  -6  14   3        6.80        4.83      2.31 o
  -5  14   3      139.02      147.79      4.03 o
  -4  14   3        3.08        1.46      0.95 o
  -3  14   3       28.45       27.90      1.39 o
  -2  14   3        9.35       10.70      1.03 o
  -1  14   3       16.74       16.02      1.72 o
   0  14   3        6.07        3.54      1.31 o
   1  14   3        0.05       -0.69      0.94 o
   2  14   3        2.74        1.21      1.76 o
   3  14   3       30.11       29.39      1.78 o
   4  14   3        7.79        8.40      0.76 o
   5  14   3        9.20       11.03      0.89 o
  -5  15   3        0.60        0.85      1.38 o
  -4  15   3        1.69        1.75      2.04 o
  -3  15   3        0.23       -0.44      0.87 o
  -2  15   3        0.00        0.56      1.38 o
  -1  15   3      171.89      184.29      6.39 o
   0  15   3        4.88        5.04      1.47 o
   1  15   3       11.52       11.69      1.73 o
   2  15   3        0.00       -0.04      1.05 o
   3  15   3        0.44        0.73      1.32 o
   4  15   3       65.87       78.02      1.78 o
  -2  16   3       88.09      105.21      5.50 o
  -1  16   3        3.40        4.05      1.53 o
   0  16   3       16.73       15.22      1.82 o
   1  16   3       12.72       11.86      1.48 o
 -12   0   4        7.25       13.84      2.40 o
 -10   0   4       23.79       28.65      2.84 o
  -8   0   4      191.25      187.99      4.22 o
  -6   0   4      138.78      157.70      2.81 o
  -4   0   4     2136.41     2275.44     27.90 o
  -2   0   4        1.79        2.33      0.24 o
   0   0   4      326.24      289.56      4.20 o
   2   0   4       80.09       95.61      1.48 o
   4   0   4     1522.15     1741.96     20.99 o
   6   0   4       43.04       44.47      1.33 o
   8   0   4      176.66      165.21      5.94 o
  10   0   4        7.34        8.96      2.13 o
 -12   1   4        0.25       -1.78      1.19 o
 -11   1   4       15.92       13.24      1.33 o
 -10   1   4        8.03        7.81      1.16 o
  -9   1   4        9.15        7.64      1.42 o
  -8   1   4      113.30      118.74      2.58 o
  -7   1   4      476.03      478.69      5.51 o
  -6   1   4      118.33      117.39      1.60 o
  -5   1   4      517.88      538.86      5.18 o
  -4   1   4      810.78     1001.57     10.88 o
  -3   1   4       33.47       27.04      0.49 o
  -2   1   4       88.97       81.83      0.93 o
  -1   1   4      449.36      493.82      4.02 o
   0   1   4        3.17        1.08      0.19 o
   1   1   4      196.65      197.72      1.73 o
   2   1   4      206.47      200.70      1.92 o
   3   1   4      243.10      274.36      2.96 o
   4   1   4     1157.05     1190.41     11.75 o
   5   1   4       81.48       87.20      1.28 o
   6   1   4        6.62        2.36      0.52 o
   7   1   4       34.70       29.70      1.16 o
   8   1   4      162.10      163.71      3.23 o
   9   1   4       14.02       11.02      1.05 o
  10   1   4        2.40        2.77      1.28 o
  11   1   4       12.90       14.16      1.72 o
 -12   2   4       23.33       29.34      3.50 o
 -11   2   4        8.96        9.50      1.59 o
 -10   2   4        6.02        7.30      1.13 o
  -9   2   4        0.16       -0.57      0.90 o
  -8   2   4       29.22       24.62      1.17 o
  -7   2   4       28.75       29.39      0.84 o
  -6   2   4        0.05        0.62      0.31 o
  -5   2   4       27.55       37.28      0.98 o
  -4   2   4      103.02      127.19      2.29 o
  -3   2   4      751.39      750.63      6.43 o
  -2   2   4       64.18       80.32      0.98 o
  -1   2   4     2084.66     1970.17     16.67 o
   0   2   4      369.85      368.33      3.04 o
   1   2   4       48.79       53.42      0.75 o
   2   2   4      674.53      668.85      6.28 o
   3   2   4       12.63        4.12      0.28 o
   4   2   4      277.68      322.71      3.20 o
   5   2   4        1.09       -0.07      0.39 o
   6   2   4      102.21      104.20      1.71 o
   7   2   4       54.82       60.44      1.38 o
   8   2   4        0.18        0.93      0.85 o
   9   2   4        2.90        1.93      0.90 o
  10   2   4        0.01        0.44      0.92 o
  11   2   4       21.50       28.70      2.16 o
 -12   3   4        0.05       -0.71      1.86 o
 -11   3   4        1.89        1.79      1.35 o
 -10   3   4       16.05       13.59      1.31 o
  -9   3   4      111.93      122.17      2.87 o
  -8   3   4      905.77      928.32      8.72 o
  -7   3   4        8.36        8.78      0.42 o
  -6   3   4      237.65      273.19      2.81 o
  -5   3   4      254.01      295.39      3.58 o
  -4   3   4     1466.74     1483.39     15.98 o
  -3   3   4      292.81      336.33      3.23 o
  -2   3   4     2179.34     2301.17     20.66 o
  -1   3   4      340.85      351.27      4.72 o
   0   3   4     2198.10     2217.34     19.94 o
   1   3   4      908.59      896.63      9.08 o
   2   3   4     2004.51     2121.24     19.00 o
   3   3   4      132.72      133.67      1.49 o
   4   3   4       47.26       34.21      0.88 o
   5   3   4      167.91      163.68      2.06 o
   6   3   4      574.40      576.93      8.58 o
   7   3   4      184.00      175.04      2.55 o
   8   3   4       34.21       37.63      1.64 o
   9   3   4       15.62       15.81      1.38 o
  10   3   4       38.72       41.82      1.88 o
 -11   4   4       12.40       12.21      1.62 o
 -10   4   4       15.91       13.10      1.56 o
  -9   4   4       16.01       12.37      0.86 o
  -8   4   4      337.64      375.99      4.21 o
  -7   4   4        2.23        2.09      0.33 o
  -6   4   4       55.66       50.85      0.83 o
  -5   4   4      185.35      201.62      2.15 o
  -4   4   4       38.70       28.78      0.71 o
  -3   4   4      394.82      493.41      4.57 o
  -2   4   4       97.06       73.11      2.10 o
  -1   4   4     1422.39     1428.11     12.69 o
   0   4   4     2187.27     2200.36     19.70 o
   1   4   4      259.60      273.81      2.64 o
   2   4   4      741.44      776.63      8.33 o
   3   4   4      198.54      206.86      2.35 o
   4   4   4       41.34       31.75      0.85 o
   5   4   4      466.62      472.60      5.49 o
   6   4   4        0.01        0.34      0.50 o
   7   4   4      173.44      188.94      3.57 o
   8   4   4      201.38      190.86      3.69 o
   9   4   4       41.37       52.65      2.56 o
  10   4   4       19.60       19.42      1.17 o
 -11   5   4       49.55       55.00      2.24 o
 -10   5   4        2.03        6.56      1.38 o
  -9   5   4       46.73       55.49      1.66 o
  -8   5   4      533.88      545.22      5.39 o
  -7   5   4      284.63      266.63      2.64 o
  -6   5   4        0.03       -0.32      0.29 o
  -5   5   4      648.68      683.62      5.95 o
  -4   5   4       85.20       71.23      1.47 o
  -3   5   4        1.16        0.79      0.21 o
  -2   5   4     1630.31     1657.53     20.70 o
  -1   5   4      843.13      869.25      8.49 o
   0   5   4     3490.46     3676.85     35.69 o
   1   5   4       26.63       20.19      0.85 o
   2   5   4       23.27       34.19      0.73 o
   3   5   4       96.34       97.45      1.31 o
   4   5   4        8.93        7.67      0.58 o
   5   5   4      116.33      122.44      1.88 o
   6   5   4        1.10       -0.55      0.63 o
   7   5   4        7.07        6.32      0.88 o
   8   5   4        0.08        1.20      0.90 o
   9   5   4        0.00        0.33      0.79 o
  10   5   4       65.17       62.76      2.64 o
 -11   6   4        3.28        5.84      1.59 o
 -10   6   4       28.85       29.14      1.65 o
  -9   6   4       19.68       14.67      0.89 o
  -8   6   4        0.24       -0.23      0.48 o
  -7   6   4      119.38      110.51      1.86 o
  -6   6   4       24.35       26.18      0.67 o
  -5   6   4      213.92      227.77      2.23 o
  -4   6   4      147.11      133.09      1.40 o
  -3   6   4       21.52       21.08      0.60 o
  -2   6   4      414.68      442.92      4.92 o
  -1   6   4     3095.87     2933.83     28.32 o
   0   6   4     2948.01     2947.39     28.57 o
   1   6   4      158.79      140.96      1.49 o
   2   6   4        0.37        2.89      0.30 o
   3   6   4       33.60       34.28      0.73 o
   4   6   4      162.34      154.67      2.18 o
   5   6   4       88.49       85.99      1.39 o
   6   6   4        0.82       -0.25      0.50 o
   7   6   4       27.70       26.80      1.11 o
   8   6   4      280.98      290.70      4.39 o
   9   6   4        2.63        3.94      0.88 o
  10   6   4        6.16        4.85      0.90 o
 -11   7   4       32.33       33.48      2.71 o
 -10   7   4        3.72        1.43      1.64 o
  -9   7   4       56.18       53.01      1.71 o
  -8   7   4        0.73       -0.69      0.46 o
  -7   7   4       20.51       14.92      0.61 o
  -6   7   4       26.45       20.53      0.62 o
  -5   7   4      114.75      120.28      1.27 o
  -4   7   4       90.51      116.70      1.47 o
  -3   7   4      315.67      323.71      3.46 o
  -2   7   4      228.78      237.87      2.44 o
  -1   7   4      191.14      212.69      2.07 o
   0   7   4      159.91      172.19      1.84 o
   1   7   4       28.84       26.91      0.59 o
   2   7   4        0.00       -0.22      0.26 o
   3   7   4        1.53        1.79      0.34 o
   4   7   4      402.56      390.27      4.66 o
   5   7   4       10.26        8.08      0.64 o
   6   7   4        3.60        1.42      0.50 o
   7   7   4        0.86        0.46      0.54 o
   8   7   4        7.10        7.55      0.81 o
   9   7   4       66.01       69.37      2.74 o
 -10   8   4       14.16       11.23      1.73 o
  -9   8   4       27.15       31.12      1.44 o
  -8   8   4      123.15      126.77      2.17 o
  -7   8   4       73.75       74.02      1.49 o
  -6   8   4       97.53      101.96      1.56 o
  -5   8   4      529.39      534.57      5.61 o
  -4   8   4      189.67      180.80      2.20 o
  -3   8   4       38.52       33.05      0.70 o
  -2   8   4       25.07       17.73      0.48 o
  -1   8   4       43.24       30.46      0.57 o
   0   8   4      193.94      178.99      1.81 o
   1   8   4       85.35       99.47      1.08 o
   2   8   4       60.36       59.96      0.95 o
   3   8   4      223.26      223.92      2.43 o
   4   8   4        3.75        4.11      0.80 o
   5   8   4       18.01       18.95      1.17 o
   6   8   4      195.09      189.65      3.07 o
   7   8   4        4.19        5.04      0.58 o
   8   8   4       11.28        8.26      0.76 o
   9   8   4        2.51        2.40      0.86 o
 -10   9   4        0.02       -0.40      1.31 o
  -9   9   4        0.35       -1.04      0.72 o
  -8   9   4       49.22       51.63      1.64 o
  -7   9   4       49.20       45.90      1.28 o
  -6   9   4       15.61       11.34      0.53 o
  -5   9   4     1377.03     1322.90     14.52 o
  -4   9   4      289.86      286.10      3.63 o
  -3   9   4       15.72       17.37      0.71 o
  -2   9   4       48.87       49.48      1.00 o
  -1   9   4        0.09        0.72      0.34 o
   0   9   4       27.91       26.29      0.60 o
   1   9   4        4.54        1.27      0.30 o
   2   9   4       11.95       10.31      0.50 o
   3   9   4      577.55      559.37      5.08 o
   4   9   4     1054.97     1039.92     10.44 o
   5   9   4      108.51       92.99      1.59 o
   6   9   4       18.74       15.49      0.77 o
   7   9   4        6.05        3.04      0.55 o
   8   9   4        3.46        4.47      0.79 o
   9   9   4        0.67        0.88      0.97 o
  -9  10   4        2.21        1.68      0.76 o
  -8  10   4       48.54       50.67      1.30 o
  -7  10   4        1.91        1.01      0.46 o
  -6  10   4        3.25        2.76      0.49 o
  -5  10   4        5.92        6.50      0.65 o
  -4  10   4      464.22      470.96      6.36 o
  -3  10   4      130.82      118.23      2.56 o
  -2  10   4       71.43       71.46      1.27 o
  -1  10   4        5.25        6.43      0.55 o
   0  10   4      425.06      428.03      4.59 o
   1  10   4      301.38      304.42      2.98 o
   2  10   4       70.41       67.52      0.97 o
   3  10   4       86.59       87.84      1.96 o
   4  10   4        0.08        0.39      0.46 o
   5  10   4        0.12       -0.08      0.57 o
   6  10   4       41.75       37.15      1.28 o
   7  10   4       46.66       49.48      1.48 o
   8  10   4        4.62        3.19      0.88 o
  -9  11   4        8.03        7.01      0.93 o
  -8  11   4       33.68       37.54      1.30 o
  -7  11   4       67.65       66.88      1.34 o
  -6  11   4        6.27        4.97      0.55 o
  -5  11   4      170.53      160.04      3.57 o
  -4  11   4      338.45      337.81      4.90 o
  -3  11   4       15.71       10.48      0.71 o
  -2  11   4       14.47       15.00      0.76 o
  -1  11   4      335.99      338.98      4.35 o
   0  11   4        0.03       -0.74      0.53 o
   1  11   4      133.36      134.46      2.01 o
   2  11   4       10.02        7.92      0.62 o
   3  11   4        5.55        7.59      0.67 o
   4  11   4        6.88        9.36      0.68 o
   5  11   4        1.71       -0.35      0.59 o
   6  11   4        0.01       -0.60      0.62 o
   7  11   4       29.42       35.43      1.36 o
  -8  12   4       31.11       38.56      1.28 o
  -7  12   4        2.18        1.86      0.48 o
  -6  12   4        1.60        1.59      0.66 o
  -5  12   4       20.72       18.76      1.11 o
  -4  12   4       63.36       58.72      2.18 o
  -3  12   4       64.83       68.15      1.72 o
  -2  12   4       76.51       74.63      1.85 o
  -1  12   4      517.44      518.36      7.76 o
   0  12   4      110.92      108.43      3.39 o
   1  12   4       17.32       17.00      0.83 o
   2  12   4      122.02      114.58      1.80 o
   3  12   4        8.10        7.94      0.57 o
   4  12   4       39.51       44.07      1.22 o
   5  12   4        6.93        6.58      0.72 o
   6  12   4       31.37       33.59      1.28 o
   7  12   4        0.03       -0.54      0.74 o
  -7  13   4        9.44        8.42      0.61 o
  -6  13   4       35.50       34.11      1.31 o
  -5  13   4       59.73       62.71      2.11 o
  -4  13   4        0.04       -0.48      0.68 o
  -3  13   4        2.65        3.02      0.78 o
  -2  13   4       17.52       16.84      1.05 o
  -1  13   4        1.47        0.95      0.88 o
   0  13   4      207.33      195.90      7.45 o
   1  13   4       17.78       15.11      1.53 o
   2  13   4        7.66        6.42      0.88 o
   3  13   4       21.11       19.61      0.81 o
   4  13   4       21.69       18.87      0.96 o
   5  13   4        3.34        3.11      0.65 o
   6  13   4       22.71       23.87      1.27 o
  -6  14   4        5.19        6.26      0.85 o
  -5  14   4        2.65        1.59      1.14 o
  -4  14   4        6.13        4.93      0.86 o
  -3  14   4        5.15        5.56      1.01 o
  -2  14   4        1.62        1.38      0.68 o
  -1  14   4       17.41       15.73      0.91 o
   0  14   4       27.67       25.65      2.04 o
   1  14   4        4.89        5.28      1.32 o
   2  14   4       16.70       16.16      0.94 o
   3  14   4        1.57        0.68      0.54 o
   4  14   4        1.99        2.38      0.64 o
   5  14   4        5.43        4.00      0.76 o
  -4  15   4        7.36        7.05      1.60 o
  -3  15   4        2.28        2.55      0.86 o
  -2  15   4        0.46       -0.47      1.30 o
  -1  15   4        3.18        2.02      1.55 o
   0  15   4      125.61      120.65      3.88 o
   1  15   4        0.01       -1.24      1.22 o
   2  15   4        4.79        2.50      0.67 o
   3  15   4        9.08       11.99      1.53 o
 -11   0   5        1.26        2.13      1.86 o
  -9   0   5       60.34       69.64      3.90 o
  -7   0   5       68.84       67.74      4.26 o
  -5   0   5     1318.70     1400.36     19.69 o
  -3   0   5      238.47      305.94      4.66 o
  -1   0   5      241.17      195.77      3.04 o
   1   0   5       82.96       75.49      1.37 o
   3   0   5       59.24       42.77      1.14 o
   5   0   5      115.06      106.65      2.76 o
   7   0   5       12.29        6.74      1.77 o
   9   0   5        0.00       -0.89      1.51 o
 -12   1   5        7.37        8.99      1.38 o
 -11   1   5        4.15        6.07      1.19 o
 -10   1   5       33.73       36.43      2.32 o
  -9   1   5       82.60       84.77      2.89 o
  -8   1   5        2.08        0.99      0.59 o
  -7   1   5       46.88       43.81      2.11 o
  -6   1   5      271.07      282.22      3.95 o
  -5   1   5      374.89      395.84      4.26 o
  -4   1   5       19.74       14.74      0.91 o
  -3   1   5       78.53      102.46      1.66 o
  -2   1   5      637.80      621.18      5.74 o
  -1   1   5       60.54       54.94      0.75 o
   0   1   5      673.21      680.55      6.24 o
   1   1   5       31.04       43.31      0.67 o
   2   1   5       30.30       28.08      1.05 o
   3   1   5        9.98        8.96      0.42 o
   4   1   5      232.07      229.17      2.88 o
   5   1   5      462.51      495.47      5.70 o
   6   1   5       45.26       42.06      1.52 o
   7   1   5      390.81      376.87      7.40 o
   8   1   5      247.52      250.62      5.55 o
   9   1   5        0.50        2.22      1.16 o
  10   1   5        4.51        3.67      1.35 o
 -11   2   5        3.98        1.92      1.13 o
 -10   2   5       84.40       80.93      2.86 o
  -9   2   5      238.99      238.26      5.52 o
  -8   2   5       32.24       40.66      2.28 o
  -7   2   5      242.51      253.04      3.97 o
  -6   2   5       60.60       56.04      1.39 o
  -5   2   5       82.19      101.38      2.08 o
  -4   2   5      723.37      777.98      9.56 o
  -3   2   5      813.86      834.76      9.14 o
  -2   2   5       39.63       42.88      0.71 o
  -1   2   5      322.40      376.05      3.15 o
   0   2   5       28.60       34.23      0.81 o
   1   2   5      126.13      113.44      1.30 o
   2   2   5      192.67      160.95      1.89 o
   3   2   5        0.16        0.13      0.27 o
   4   2   5       57.15       50.36      1.33 o
   5   2   5       35.50       32.69      0.89 o
   6   2   5      138.02      137.99      2.75 o
   7   2   5      241.02      231.97      5.22 o
   8   2   5       29.00       28.09      1.47 o
   9   2   5        8.55        8.19      1.07 o
  10   2   5        0.20       -1.22      1.21 o
 -11   3   5        2.51        1.23      1.09 o
 -10   3   5      101.36       99.32      2.73 o
  -9   3   5       19.61       17.11      1.36 o
  -8   3   5      237.74      232.42      5.05 o
  -7   3   5        7.64        5.45      0.46 o
  -6   3   5      732.86      787.92     11.15 o
  -5   3   5        4.82        4.58      0.46 o
  -4   3   5       75.07       90.81      1.42 o
  -3   3   5      520.51      536.29      7.31 o
  -2   3   5      302.11      304.12      2.96 o
  -1   3   5      422.80      514.00      4.46 o
   0   3   5       46.87       43.30      0.70 o
   1   3   5      916.49      885.00      8.03 o
   2   3   5        4.17        1.35      0.32 o
   3   3   5        3.29        2.65      0.41 o
   4   3   5       74.67       68.95      1.19 o
   5   3   5       96.39       78.78      1.67 o
   6   3   5      178.98      184.74      2.74 o
   7   3   5        2.62        5.43      0.90 o
   8   3   5       54.20       46.15      1.72 o
   9   3   5       27.44       21.64      1.37 o
  10   3   5        0.01       -0.32      0.94 o
 -11   4   5        2.90        1.40      1.34 o
 -10   4   5       10.14        7.04      1.16 o
  -9   4   5      978.94      976.66     13.86 o
  -8   4   5       51.54       41.62      1.01 o
  -7   4   5       52.54       48.13      0.90 o
  -6   4   5       73.40       67.69      1.33 o
  -5   4   5      194.58      217.67      3.00 o
  -4   4   5       48.13       25.93      0.73 o
  -3   4   5       78.79       81.68      1.12 o
  -2   4   5        4.56        3.58      0.35 o
  -1   4   5      281.76      238.29      2.39 o
   0   4   5      793.38      864.45      8.43 o
   1   4   5      361.52      339.59      3.52 o
   2   4   5        2.97        1.36      0.28 o
   3   4   5      320.14      328.20      4.78 o
   4   4   5      198.05      183.41      2.74 o
   5   4   5       14.81       11.52      0.65 o
   6   4   5        0.23       -0.74      0.49 o
   7   4   5        0.74        0.67      0.65 o
   8   4   5        0.60        1.39      0.88 o
   9   4   5      100.20      108.74      2.78 o
  10   4   5        2.05        1.98      1.02 o
 -11   5   5        0.03       -0.94      1.29 o
 -10   5   5       54.82       59.88      2.26 o
  -9   5   5      218.84      221.45      3.63 o
  -8   5   5       90.55       92.46      1.49 o
  -7   5   5        5.40        3.21      0.42 o
  -6   5   5      188.16      201.64      2.11 o
  -5   5   5       73.98       72.00      1.15 o
  -4   5   5        4.93        3.98      0.35 o
  -3   5   5      110.09      111.37      1.26 o
  -2   5   5      153.43      154.33      1.96 o
  -1   5   5     4323.91     4266.42     37.95 o
   0   5   5     1625.95     1552.52     16.51 o
   1   5   5        4.92        2.94      0.86 o
   2   5   5      123.53      137.54      2.13 o
   3   5   5      802.63      859.74      9.43 o
   4   5   5      117.06      108.10      1.56 o
   5   5   5        9.76        5.82      0.56 o
   6   5   5       11.62       12.56      0.74 o
   7   5   5       79.69       82.24      1.89 o
   8   5   5       91.38      108.13      2.73 o
   9   5   5        0.87        1.30      0.96 o
  10   5   5        1.71        0.67      0.84 o
 -11   6   5       10.85        9.21      1.72 o
 -10   6   5        2.37        5.76      1.30 o
  -9   6   5       72.40       67.38      2.48 o
  -8   6   5       82.46       96.65      1.82 o
  -7   6   5        1.47        0.81      0.38 o
  -6   6   5      212.35      215.62      2.23 o
  -5   6   5      432.58      405.97      3.97 o
  -4   6   5       91.72       75.86      0.92 o
  -3   6   5        1.66        1.87      0.26 o
  -2   6   5      131.57      135.90      1.88 o
  -1   6   5      140.66      163.24      2.14 o
   0   6   5      258.08      270.78      3.25 o
   1   6   5       20.27       20.58      0.81 o
   2   6   5        0.07       -0.06      0.35 o
   3   6   5       39.34       41.79      0.94 o
   4   6   5       20.60       26.59      1.03 o
   5   6   5       22.34       19.74      0.77 o
   6   6   5       11.16       13.14      0.71 o
   7   6   5       36.60       42.27      1.48 o
   8   6   5       68.60       70.79      2.24 o
   9   6   5        2.39        2.34      1.06 o
 -10   7   5      183.36      182.29      4.98 o
  -9   7   5      161.39      182.45      4.02 o
  -8   7   5        4.15        2.64      0.60 o
  -7   7   5        1.45        1.49      0.41 o
  -6   7   5      303.05      306.83      3.16 o
  -5   7   5       35.20       27.33      0.83 o
  -4   7   5       63.26       70.71      1.32 o
  -3   7   5       38.81       36.19      0.98 o
  -2   7   5      788.07      826.29      9.04 o
  -1   7   5      280.22      289.74      3.82 o
   0   7   5      250.40      236.43      2.90 o
   1   7   5      124.94      124.10      1.76 o
   2   7   5      190.21      181.96      2.18 o
   3   7   5      120.00      105.15      1.74 o
   4   7   5      497.46      511.42      6.68 o
   5   7   5       45.75       39.42      1.04 o
   6   7   5       16.71       19.02      1.04 o
   7   7   5        8.89       12.37      0.85 o
   8   7   5      126.42      139.27      2.78 o
   9   7   5       22.31       20.96      1.28 o
 -10   8   5       11.64       12.00      1.78 o
  -9   8   5        2.76        2.38      0.91 o
  -8   8   5       44.93       44.73      1.35 o
  -7   8   5       56.64       63.15      1.18 o
  -6   8   5      274.81      290.03      3.09 o
  -5   8   5      133.75      144.50      2.27 o
  -4   8   5      202.50      210.30      2.75 o
  -3   8   5       16.57       10.96      0.66 o
  -2   8   5      181.41      171.33      2.10 o
  -1   8   5       41.47       41.43      1.62 o
   0   8   5        0.00        0.99      0.55 o
   1   8   5       56.69       61.37      1.06 o
   2   8   5       21.86       15.19      0.60 o
   3   8   5      160.95      155.25      1.88 o
   4   8   5      333.65      356.75      5.32 o
   5   8   5       64.33       57.93      1.40 o
   6   8   5       10.09       10.26      0.66 o
   7   8   5      121.90      128.05      2.07 o
   8   8   5       80.39       84.11      1.92 o
  -9   9   5       71.24       83.36      2.14 o
  -8   9   5        4.44        4.95      0.60 o
  -7   9   5        4.33        3.51      0.48 o
  -6   9   5       19.27       17.71      0.68 o
  -5   9   5      186.71      170.70      2.28 o
  -4   9   5      184.60      173.56      2.25 o
  -3   9   5       34.93       40.09      1.34 o
  -2   9   5        0.45        0.61      0.33 o
  -1   9   5       46.15       48.55      1.10 o
   0   9   5        7.74        7.57      0.43 o
   1   9   5       26.32       22.78      0.73 o
   2   9   5       86.07       81.99      1.22 o
   3   9   5       10.38       11.39      0.56 o
   4   9   5      334.13      360.46      4.13 o
   5   9   5       23.39       16.68      0.79 o
   6   9   5       10.95        9.48      0.62 o
   7   9   5       63.02       71.33      1.67 o
   8   9   5        5.77       11.02      1.09 o
  -9  10   5        0.42       -0.04      0.75 o
  -8  10   5        0.96        0.43      0.54 o
  -7  10   5        0.19       -0.09      0.44 o
  -6  10   5        0.03       -0.11      0.37 o
  -5  10   5       45.69       41.60      1.21 o
  -4  10   5       15.30       13.54      0.74 o
  -3  10   5      110.57      100.99      3.11 o
  -2  10   5      309.41      282.77      3.31 o
  -1  10   5       19.19       22.12      1.43 o
   0  10   5      186.95      197.85      2.98 o
   1  10   5       11.51       10.42      0.65 o
   2  10   5       29.50       27.48      0.77 o
   3  10   5      130.32      124.31      1.57 o
   4  10   5        0.73        0.66      0.49 o
   5  10   5       28.87       23.34      1.07 o
   6  10   5       43.40       46.44      1.41 o
   7  10   5        3.49        5.44      0.81 o
  -8  11   5        0.48       -0.62      0.57 o
  -7  11   5        3.07        1.30      0.49 o
  -6  11   5        2.07        2.58      0.39 o
  -5  11   5       54.03       54.36      1.36 o
  -4  11   5       49.70       45.95      1.22 o
  -3  11   5        2.11        0.14      0.44 o
  -2  11   5        7.82        6.69      0.56 o
  -1  11   5        5.94        6.58      0.77 o
   0  11   5      227.34      234.87      3.07 o
   1  11   5       40.44       35.70      1.00 o
   2  11   5       84.90       86.68      1.54 o
   3  11   5        1.24        0.13      0.46 o
   4  11   5      193.85      198.19      2.94 o
   5  11   5      104.27      114.10      2.18 o
   6  11   5        6.40        6.45      0.78 o
   7  11   5       26.92       28.02      1.37 o
  -7  12   5       23.52       24.24      0.95 o
  -6  12   5        2.01        2.39      0.48 o
  -5  12   5       35.55       31.75      1.15 o
  -4  12   5       27.11       26.07      0.99 o
  -3  12   5       15.83       13.57      0.76 o
  -2  12   5      151.97      151.32      2.49 o
  -1  12   5        6.04        3.46      0.49 o
   0  12   5       15.98       11.59      0.66 o
   1  12   5       65.54       59.66      1.68 o
   2  12   5       17.80       18.46      0.87 o
   3  12   5        1.60        0.37      0.55 o
   4  12   5       42.47       40.55      1.46 o
   5  12   5        0.17        0.89      0.66 o
   6  12   5        5.73        6.32      1.11 o
  -6  13   5       14.65       12.72      0.87 o
  -5  13   5        0.94        1.48      0.61 o
  -4  13   5        0.75        0.91      0.55 o
  -3  13   5        0.87        0.17      0.51 o
  -2  13   5       15.79       16.08      0.83 o
  -1  13   5       11.51       10.59      0.88 o
   0  13   5       17.63       16.90      0.79 o
   1  13   5        0.36        0.04      0.46 o
   2  13   5        6.57        5.67      0.61 o
   3  13   5       19.21       20.52      1.03 o
   4  13   5        0.09        0.30      0.59 o
   5  13   5       41.23       47.60      1.60 o
  -5  14   5        9.22        7.12      0.77 o
  -4  14   5        5.12        3.93      0.63 o
  -3  14   5        1.65        1.33      0.55 o
  -2  14   5        9.42        6.52      0.59 o
  -1  14   5       47.31       39.90      1.12 o
   0  14   5        3.58        2.65      0.69 o
   1  14   5       21.44       18.21      1.12 o
   2  14   5        0.93       -0.20      0.77 o
   3  14   5        8.06        6.89      0.72 o
   4  14   5        0.17       -0.40      0.66 o
  -3  15   5       28.97       30.28      1.16 o
  -2  15   5        6.18        4.63      0.71 o
  -1  15   5       69.57       73.28      2.00 o
   0  15   5       10.52        6.47      0.78 o
   1  15   5        0.94        0.99      0.69 o
   2  15   5        0.03       -0.46      0.80 o
 -10   0   6        5.01        4.52      2.04 o
  -8   0   6      274.17      301.27      9.05 o
  -6   0   6       76.32       71.72      2.22 o
  -4   0   6     2679.24     3040.20     42.32 o
  -2   0   6     1287.37     1405.28     19.65 o
   0   0   6      463.68      487.43      8.65 o
   2   0   6      834.10      845.55     14.69 o
   4   0   6       32.47       33.08      1.47 o
   6   0   6      766.56      819.45     20.23 o
   8   0   6       17.41       17.03      2.22 o
  10   0   6       15.62       23.33      2.84 o
 -11   1   6        3.60        3.99      1.47 o
 -10   1   6        2.33        2.20      1.38 o
  -9   1   6       28.21       28.32      1.94 o
  -8   1   6       11.41       10.96      1.38 o
  -7   1   6        0.21        0.40      0.51 o
  -6   1   6       12.99       12.99      0.70 o
  -5   1   6        2.23        0.83      0.40 o
  -4   1   6       83.93      100.92      1.76 o
  -3   1   6       33.20       27.92      0.86 o
  -2   1   6      364.34      389.15      4.51 o
  -1   1   6       29.62       26.56      0.73 o
   0   1   6       63.67       65.37      1.10 o
   1   1   6      374.72      383.82      4.45 o
   2   1   6       70.17       70.32      1.05 o
   3   1   6      143.28      146.46      2.29 o
   4   1   6       34.34       41.52      2.05 o
   5   1   6      148.70      143.02      2.43 o
   6   1   6       45.00       51.18      2.10 o
   7   1   6       18.16       12.98      1.50 o
   8   1   6        5.00        4.14      1.22 o
   9   1   6        1.74        2.66      1.35 o
  10   1   6       14.12       20.15      1.98 o
 -11   2   6        0.88        0.89      1.11 o
 -10   2   6       17.59       16.50      1.76 o
  -9   2   6       24.53       19.96      1.91 o
  -8   2   6       65.56       57.37      3.24 o
  -7   2   6       24.77       23.08      1.09 o
  -6   2   6        8.00        7.37      0.59 o
  -5   2   6      608.02      610.73      8.91 o
  -4   2   6      447.18      433.53      7.04 o
  -3   2   6       77.19       75.26      1.42 o
  -2   2   6      271.39      306.77      3.31 o
  -1   2   6      938.84      950.94      9.46 o
   0   2   6      121.92      118.54      1.68 o
   1   2   6      559.07      610.93      6.84 o
   2   2   6       15.23        8.95      0.47 o
   3   2   6      498.59      527.59      6.75 o
   4   2   6      354.56      359.17      4.28 o
   5   2   6        0.61        0.11      0.42 o
   6   2   6       33.47       30.90      1.78 o
   7   2   6      155.84      140.48      3.76 o
   8   2   6        0.79       -0.75      1.69 o
   9   2   6       42.31       41.77      2.41 o
 -11   3   6        1.15        1.86      1.11 o
 -10   3   6       36.39       35.96      1.88 o
  -9   3   6        0.75       -0.24      1.22 o
  -8   3   6       46.35       42.80      1.24 o
  -7   3   6       17.15       15.07      1.00 o
  -6   3   6       58.91       61.00      1.78 o
  -5   3   6      140.67      139.99      2.29 o
  -4   3   6        5.67        8.96      0.54 o
  -3   3   6       73.92       74.74      1.42 o
  -2   3   6        1.12        0.51      0.35 o
  -1   3   6       10.20        8.89      0.51 o
   0   3   6      305.28      271.88      3.65 o
   1   3   6      105.62       90.22      1.43 o
   2   3   6      673.37      695.58      7.72 o
   3   3   6      219.16      235.52      4.37 o
   4   3   6       63.60       75.49      1.34 o
   5   3   6        7.42        6.26      0.65 o
   6   3   6       26.00       26.37      1.87 o
   7   3   6        5.87        4.53      1.15 o
   8   3   6       17.19       12.70      1.54 o
   9   3   6        0.35       -0.40      1.38 o
 -11   4   6        1.07        0.07      1.10 o
 -10   4   6        2.64        1.02      1.05 o
  -9   4   6       65.15       73.41      2.32 o
  -8   4   6      220.99      218.00      3.34 o
  -7   4   6        0.03       -1.22      0.86 o
  -6   4   6        7.00        6.03      0.59 o
  -5   4   6        7.67        3.14      0.50 o
  -4   4   6       10.33        5.17      0.43 o
  -3   4   6      112.07      116.93      1.53 o
  -2   4   6        8.24        8.68      0.57 o
  -1   4   6      709.31      730.62      7.26 o
   0   4   6       96.09      128.89      1.59 o
   1   4   6       13.08       10.35      0.51 o
   2   4   6      119.09      123.20      1.79 o
   3   4   6      176.61      169.56      2.31 o
   4   4   6       54.89       57.41      1.03 o
   5   4   6       27.79       28.31      1.14 o
   6   4   6        0.00       -0.45      0.71 o
   7   4   6        3.45        2.89      1.15 o
   8   4   6        0.78        0.03      1.16 o
   9   4   6        5.15        4.44      1.44 o
 -11   5   6        1.68        3.40      1.44 o
 -10   5   6       17.37       22.35      1.52 o
  -9   5   6       26.84       22.85      1.43 o
  -8   5   6      212.47      207.08      2.89 o
  -7   5   6       12.08       12.42      0.55 o
  -6   5   6        0.00       -0.18      0.45 o
  -5   5   6        5.32        3.71      0.47 o
  -4   5   6       11.98        8.29      0.54 o
  -3   5   6       29.95       34.64      0.75 o
  -2   5   6       39.71       31.83      0.64 o
  -1   5   6      178.00      165.36      2.14 o
   0   5   6        1.91        3.85      0.37 o
   1   5   6        7.48        9.10      0.42 o
   2   5   6       10.50        4.26      0.38 o
   3   5   6        0.00        1.60      0.44 o
   4   5   6        5.45        7.72      0.59 o
   5   5   6       11.99       10.81      0.70 o
   6   5   6       32.85       31.26      1.60 o
   7   5   6       12.84       14.58      1.64 o
   8   5   6      102.19      104.89      3.50 o
   9   5   6       28.84       34.36      3.59 o
 -10   6   6       40.92       40.91      2.60 o
  -9   6   6       85.42       94.39      3.30 o
  -8   6   6      132.04      137.86      2.00 o
  -7   6   6       67.65       67.37      1.20 o
  -6   6   6        1.24        1.29      0.42 o
  -5   6   6      737.55      737.75      7.48 o
  -4   6   6      197.29      189.68      2.08 o
  -3   6   6       84.80       85.03      1.07 o
  -2   6   6        8.73        6.07      0.50 o
  -1   6   6      100.86      108.37      1.87 o
   0   6   6      855.86      831.97      9.11 o
   1   6   6        2.04        0.32      0.45 o
   2   6   6       10.82        5.84      0.49 o
   3   6   6      747.48      768.73      8.56 o
   4   6   6      318.54      312.87      3.90 o
   5   6   6      164.35      163.08      2.42 o
   6   6   6        4.85        2.96      0.69 o
   7   6   6        2.53        3.48      0.84 o
   8   6   6        0.81        2.55      1.06 o
   9   6   6        4.41        3.79      1.14 o
 -10   7   6        3.27        2.40      2.04 o
  -9   7   6       19.88       22.63      1.43 o
  -8   7   6        0.25       -0.09      0.55 o
  -7   7   6        2.00        1.05      0.43 o
  -6   7   6       78.70       78.98      1.16 o
  -5   7   6        0.25        1.12      0.40 o
  -4   7   6      362.95      341.42      3.71 o
  -3   7   6      424.32      441.33      5.73 o
  -2   7   6        0.31       -0.09      0.41 o
  -1   7   6       57.31       64.65      1.87 o
   0   7   6     1281.95     1283.83     13.81 o
   1   7   6       19.47       15.75      0.96 o
   2   7   6       13.24        9.01      0.52 o
   3   7   6       72.98       71.10      1.56 o
   4   7   6       45.22       44.86      1.28 o
   5   7   6       15.12       11.72      0.92 o
   6   7   6        2.73        1.27      0.64 o
   7   7   6       28.41       33.42      1.30 o
   8   7   6      119.32      135.69      4.24 o
 -10   8   6       28.07       27.36      2.22 o
  -9   8   6        5.39        4.88      1.13 o
  -8   8   6       23.09       17.23      1.04 o
  -7   8   6       89.01       88.18      1.43 o
  -6   8   6       88.69       99.34      1.45 o
  -5   8   6      467.84      461.28      4.59 o
  -4   8   6      349.10      341.20      4.33 o
  -3   8   6        3.81        2.56      0.52 o
  -2   8   6        0.91        1.13      0.46 o
  -1   8   6      124.15      129.56      2.96 o
   0   8   6        2.03        3.05      0.49 o
   1   8   6       18.00       19.36      0.81 o
   2   8   6       97.03       92.28      1.44 o
   3   8   6        0.40       -0.44      0.42 o
   4   8   6      298.27      317.54      6.27 o
   5   8   6       59.21       54.12      1.35 o
   6   8   6        0.03       -0.28      0.62 o
   7   8   6        0.57        1.15      0.71 o
   8   8   6        4.63        6.31      0.93 o
  -9   9   6        0.24       -0.04      0.87 o
  -8   9   6        3.74        2.81      0.69 o
  -7   9   6        0.36        0.76      0.46 o
  -6   9   6       69.43       73.10      1.30 o
  -5   9   6       20.28       22.12      0.66 o
  -4   9   6      469.77      468.97      5.52 o
  -3   9   6       43.22       37.26      0.98 o
  -2   9   6       17.91       21.25      1.03 o
  -1   9   6     1669.80     1667.40     18.95 o
   0   9   6       74.59       68.73      2.43 o
   1   9   6      105.74       99.82      1.67 o
   2   9   6        1.70        1.64      0.45 o
   3   9   6       90.11       87.72      1.43 o
   4   9   6        1.55        2.95      0.56 o
   5   9   6        5.14        3.13      0.53 o
   6   9   6       36.53       34.40      1.15 o
   7   9   6      108.69      122.67      2.72 o
  -8  10   6        0.64       -0.39      0.66 o
  -7  10   6        2.67        1.57      0.49 o
  -6  10   6       55.36       54.25      1.13 o
  -5  10   6       31.77       30.30      1.10 o
  -4  10   6       98.26      100.74      1.81 o
  -3  10   6      138.22      133.40      2.13 o
  -2  10   6        3.70        1.70      0.47 o
  -1  10   6      217.02      192.93      2.56 o
   0  10   6      109.31      105.74      1.70 o
   1  10   6        2.27        0.69      0.44 o
   2  10   6        0.96        0.60      0.43 o
   3  10   6        0.99        0.57      0.43 o
   4  10   6       13.87       12.98      0.89 o
   5  10   6       28.19       30.24      1.22 o
   6  10   6       12.50       12.72      0.88 o
   7  10   6       23.11       31.91      1.37 o
  -8  11   6        0.58       -1.02      0.69 o
  -7  11   6        6.95        5.45      0.56 o
  -6  11   6       90.61       84.83      1.39 o
  -5  11   6       37.42       33.07      1.18 o
  -4  11   6        5.87        4.92      0.62 o
  -3  11   6        3.06        1.91      0.53 o
  -2  11   6        9.35        8.47      0.69 o
  -1  11   6       33.17       33.57      1.14 o
   0  11   6       24.84       21.49      0.88 o
   1  11   6       46.01       42.21      1.13 o
   2  11   6       29.92       28.66      1.00 o
   3  11   6        0.24       -0.83      0.55 o
   4  11   6        1.56        2.33      0.69 o
   5  11   6       16.69       16.08      0.96 o
   6  11   6        0.17       -0.37      0.79 o
  -7  12   6        8.36        7.34      0.83 o
  -6  12   6       48.49       51.94      1.22 o
  -5  12   6       32.62       30.87      1.18 o
  -4  12   6      114.13      112.51      2.05 o
  -3  12   6        0.85        0.05      0.55 o
  -2  12   6      104.46      102.68      1.98 o
  -1  12   6       31.57       28.38      1.05 o
   0  12   6        0.27       -0.13      0.50 o
   1  12   6       14.17       13.92      1.09 o
   2  12   6        8.63        7.92      0.68 o
   3  12   6        9.30       12.88      0.94 o
   4  12   6        6.59        4.72      0.75 o
   5  12   6       33.69       39.69      1.42 o
  -6  13   6       18.69       14.47      0.67 o
  -5  13   6       38.88       40.12      1.35 o
  -4  13   6        3.88        2.60      0.67 o
  -3  13   6        0.32       -0.53      0.55 o
  -2  13   6        7.85        9.14      0.72 o
  -1  13   6       18.32       14.23      0.83 o
   0  13   6      134.79      126.75      2.31 o
   1  13   6        0.00       -0.43      0.52 o
   2  13   6       69.32       68.53      2.39 o
   3  13   6       10.90        9.76      0.91 o
   4  13   6        3.13        2.56      0.75 o
  -4  14   6       32.67       38.32      1.39 o
  -3  14   6       13.18       13.83      1.22 o
  -2  14   6       35.96       39.68      2.38 o
  -1  14   6        1.87        1.02      0.57 o
   0  14   6       29.29       31.48      1.17 o
   1  14   6        5.27        5.07      0.65 o
   2  14   6        0.03       -0.44      0.61 o
 -11   0   7       48.70       31.40      3.19 o
  -9   0   7       71.32       71.95      4.26 o
  -7   0   7      134.06      134.84      5.06 o
  -5   0   7      466.73      489.75     21.16 o
  -3   0   7       94.76      106.37      2.66 o
  -1   0   7      907.66      888.40     15.44 o
   1   0   7       75.56       78.04      2.18 o
   3   0   7        1.09        0.68      0.64 o
   5   0   7      331.98      360.98     10.11 o
   7   0   7        5.11        5.86      1.95 o
   9   0   7        1.73       -0.44      1.95 o
 -11   1   7        0.11        2.08      1.41 o
 -10   1   7        0.01        1.09      1.31 o
  -9   1   7      488.02      477.06      9.44 o
  -8   1   7      155.45      175.29      4.48 o
  -7   1   7      152.46      147.29      6.88 o
  -6   1   7        2.54        1.99      0.51 o
  -5   1   7      109.96      122.56      3.00 o
  -4   1   7       54.06       53.80      1.19 o
  -3   1   7       76.99       78.21      1.52 o
  -2   1   7       18.72       12.65      0.64 o
  -1   1   7       77.48       80.00      2.60 o
   0   1   7      250.36      283.89      4.75 o
   1   1   7        0.79       -0.46      0.32 o
   2   1   7      217.67      211.64      3.00 o
   3   1   7        0.24       -0.25      0.17 o
   4   1   7       35.16       30.64      1.91 o
   5   1   7       36.00       36.34      2.62 o
   6   1   7      306.26      332.46      7.41 o
   7   1   7       97.01      102.01      3.29 o
   8   1   7       12.73       14.39      1.69 o
   9   1   7       18.67       14.64      1.79 o
 -11   2   7        2.09        2.69      1.15 o
 -10   2   7       14.38       10.66      2.75 o
  -9   2   7        0.06        1.53      1.28 o
  -8   2   7        6.56        5.95      1.60 o
  -7   2   7        7.59        5.86      1.19 o
  -6   2   7        3.81        2.92      0.55 o
  -5   2   7        1.42        1.41      0.61 o
  -4   2   7      145.90      146.24      2.37 o
  -3   2   7      220.94      196.60      2.93 o
  -2   2   7       45.61       51.05      0.96 o
  -1   2   7      304.79      355.91      4.17 o
   0   2   7       26.82       23.30      0.99 o
   1   2   7       60.41       63.30      1.35 o
   2   2   7        8.86        8.28      0.48 o
   3   2   7        7.36        6.13      0.49 o
   4   2   7      123.92      128.02      2.28 o
   5   2   7       17.89       13.68      1.35 o
   6   2   7        2.36        1.28      1.03 o
   7   2   7       97.99       97.18      3.23 o
   8   2   7       31.41       41.41      5.15 o
   9   2   7        2.93        2.75      1.38 o
 -11   3   7        7.01        6.56      1.28 o
 -10   3   7        1.20        2.89      1.41 o
  -9   3   7        0.90       -0.66      1.12 o
  -8   3   7       96.57      100.57      5.32 o
  -7   3   7       60.19       61.03      2.48 o
  -6   3   7       14.36       13.37      0.92 o
  -5   3   7      221.28      213.19      3.24 o
  -4   3   7        1.49        0.55      0.44 o
  -3   3   7       50.38       50.05      1.04 o
  -2   3   7       53.83       57.14      0.96 o
  -1   3   7       72.54       69.68      1.19 o
   0   3   7      909.23      922.41     11.29 o
   1   3   7      316.18      318.59      4.34 o
   2   3   7       69.60       73.80      1.14 o
   3   3   7        2.81        3.90      0.47 o
   4   3   7        7.56        8.65      0.60 o
   5   3   7        9.17        4.95      0.84 o
   6   3   7        9.58        8.56      1.86 o
   7   3   7        0.26       -1.53      1.02 o
   8   3   7        2.76        2.54      1.21 o
   9   3   7        0.49        0.61      1.28 o
 -10   4   7       22.57       25.93      1.61 o
  -9   4   7       13.79       14.39      1.32 o
  -8   4   7        0.58       -1.69      1.12 o
  -7   4   7      157.36      142.08      3.76 o
  -6   4   7       36.86       39.00      1.29 o
  -5   4   7      113.88      113.89      2.09 o
  -4   4   7      100.23      105.35      1.91 o
  -3   4   7       29.75       22.35      0.77 o
  -2   4   7      339.30      346.63      3.75 o
  -1   4   7       76.46       79.95      1.33 o
   0   4   7       12.13       13.90      0.70 o
   1   4   7       42.33       38.58      0.86 o
   2   4   7        1.75        3.97      0.39 o
   3   4   7      796.29      788.13      8.82 o
   4   4   7       73.55       74.70      1.48 o
   5   4   7       25.36       19.39      0.97 o
   6   4   7        0.46       -1.19      1.00 o
   7   4   7        2.79        0.55      1.16 o
   8   4   7        3.54        4.34      1.28 o
 -10   5   7       14.32       13.91      1.35 o
  -9   5   7       22.77       20.01      1.41 o
  -8   5   7        5.09        2.39      0.75 o
  -7   5   7       32.18       31.83      1.56 o
  -6   5   7      244.27      250.57      3.74 o
  -5   5   7     1000.55     1018.96     12.59 o
  -4   5   7       37.74       37.97      1.10 o
  -3   5   7      126.12      122.41      1.97 o
  -2   5   7        0.09        0.01      0.33 o
  -1   5   7       61.66       57.18      1.13 o
   0   5   7        8.49        7.64      0.54 o
   1   5   7       89.41       85.13      1.38 o
   2   5   7        0.23       -0.11      0.36 o
   3   5   7       16.64       22.07      1.89 o
   4   5   7      192.15      187.49      2.67 o
   5   5   7       49.29       53.46      2.15 o
   6   5   7        3.06        2.43      0.84 o
   7   5   7       11.64       10.23      1.09 o
   8   5   7        4.80        6.99      1.44 o
 -10   6   7       10.79        7.71      1.55 o
  -9   6   7        5.87        6.53      1.47 o
  -8   6   7       14.11       14.07      1.15 o
  -7   6   7       95.14       94.57      2.39 o
  -6   6   7      159.55      159.66      2.17 o
  -5   6   7        9.73       15.77      1.06 o
  -4   6   7       25.26       25.19      0.89 o
  -3   6   7       62.47       69.39      1.17 o
  -2   6   7       44.57       39.59      0.70 o
  -1   6   7      108.68      105.55      1.27 o
   0   6   7      455.23      436.73      5.06 o
   1   6   7       48.78       41.44      0.96 o
   2   6   7       25.65       22.03      0.75 o
   3   6   7      408.48      413.36      4.51 o
   4   6   7       16.59        9.94      0.68 o
   5   6   7       17.17       12.64      0.90 o
   6   6   7        0.02       -0.97      0.64 o
   7   6   7       15.96       14.70      1.22 o
   8   6   7       73.48       95.97      2.70 o
 -10   7   7       80.87       82.77      4.52 o
  -9   7   7       76.66       75.76      3.01 o
  -8   7   7       59.01       57.70      2.56 o
  -7   7   7        5.71        5.77      0.60 o
  -6   7   7      131.77      122.96      1.73 o
  -5   7   7      295.02      292.78      3.08 o
  -4   7   7        0.58       -0.19      0.35 o
  -3   7   7      212.14      211.51      2.34 o
  -2   7   7       65.10       55.49      1.40 o
  -1   7   7        0.04        3.09      0.60 o
   0   7   7       44.27       42.02      1.25 o
   1   7   7        5.16        3.06      0.54 o
   2   7   7       56.27       58.80      1.08 o
   3   7   7       88.14       79.23      1.23 o
   4   7   7      285.53      271.38      3.53 o
   5   7   7       85.60       79.37      1.85 o
   6   7   7       44.75       48.16      1.57 o
   7   7   7        2.10        3.56      0.98 o
   8   7   7       25.01       28.35      1.67 o
  -9   8   7      157.40      170.73      5.32 o
  -8   8   7       14.11       14.05      1.21 o
  -7   8   7        2.73        4.36      0.53 o
  -6   8   7        6.31        5.62      0.52 o
  -5   8   7      119.92      120.49      1.66 o
  -4   8   7       25.80       24.98      0.81 o
  -3   8   7      205.70      198.07      3.15 o
  -2   8   7      538.45      535.58      8.25 o
  -1   8   7     2301.75     2315.11     30.88 o
   0   8   7       90.04       58.39      2.07 o
   1   8   7       45.46       34.62      1.25 o
   2   8   7        7.98        9.30      0.76 o
   3   8   7        5.77        3.20      0.42 o
   4   8   7        1.39        2.67      0.51 o
   5   8   7        0.41       -0.97      0.64 o
   6   8   7        3.06        2.36      0.77 o
   7   8   7        7.72        8.96      1.19 o
  -9   9   7        3.51        1.21      1.09 o
  -8   9   7       20.06       18.07      1.29 o
  -7   9   7        0.23       -0.16      0.50 o
  -6   9   7       23.86       30.39      0.98 o
  -5   9   7       37.55       43.11      0.94 o
  -4   9   7       33.22       35.56      0.90 o
  -3   9   7       82.90       86.53      1.63 o
  -2   9   7      243.17      250.20      3.63 o
  -1   9   7      190.04      175.25      3.64 o
   0   9   7        3.16       -0.54      0.58 o
   1   9   7       83.14       80.54      1.51 o
   2   9   7       60.82       59.62      1.31 o
   3   9   7        0.95        1.92      0.62 o
   4   9   7        5.12        5.33      0.53 o
   5   9   7       10.53        9.87      0.85 o
   6   9   7        2.35        1.96      0.88 o
   7   9   7       86.92      107.24      3.51 o
  -8  10   7        0.32       -0.89      0.83 o
  -7  10   7        5.52        5.90      0.74 o
  -6  10   7       16.79       12.98      0.63 o
  -5  10   7        0.53        1.00      0.40 o
  -4  10   7       60.81       59.91      1.98 o
  -3  10   7        5.66        6.02      0.63 o
  -2  10   7       42.44       42.36      1.36 o
  -1  10   7       36.07       34.43      1.04 o
   0  10   7        0.56       -0.57      0.50 o
   1  10   7        9.53        8.67      0.63 o
   2  10   7       38.62       36.52      1.22 o
   3  10   7       14.97       12.84      0.85 o
   4  10   7      120.37      121.62      2.36 o
   5  10   7        0.01        0.55      0.71 o
   6  10   7        0.05       -0.94      0.74 o
  -7  11   7        5.38        3.26      0.57 o
  -6  11   7        1.64        0.04      0.46 o
  -5  11   7        3.82        2.53      0.40 o
  -4  11   7        8.89        8.35      0.73 o
  -3  11   7        0.13       -0.12      0.59 o
  -2  11   7        0.03       -0.85      0.57 o
  -1  11   7        5.76        2.86      0.65 o
   0  11   7        0.03       -0.19      0.58 o
   1  11   7       74.44       70.13      1.74 o
   2  11   7        8.41        7.96      0.67 o
   3  11   7        1.55        1.33      0.73 o
   4  11   7        0.55       -0.14      0.67 o
   5  11   7       13.32       12.08      0.91 o
  -6  12   7        0.19        1.06      0.48 o
  -5  12   7        3.87        4.93      0.74 o
  -4  12   7       49.98       51.04      1.45 o
  -3  12   7       48.98       47.22      1.50 o
  -2  12   7        4.23        4.97      0.72 o
  -1  12   7        2.55        3.49      0.90 o
   0  12   7        1.36        2.11      0.94 o
   1  12   7        7.44        7.68      0.74 o
   2  12   7        1.44        1.17      0.69 o
   3  12   7        1.02        1.25      0.78 o
   4  12   7       76.78       76.61      1.98 o
  -5  13   7       27.31       33.31      1.35 o
  -4  13   7       21.16       21.47      1.17 o
  -3  13   7        1.65        1.36      0.68 o
  -2  13   7        0.19       -0.21      0.63 o
  -1  13   7       34.90       39.89      1.86 o
   0  13   7       51.65       52.82      1.75 o
   1  13   7       31.75       31.20      1.26 o
   2  13   7        0.06        0.68      0.73 o
   3  13   7      132.13      158.40      4.38 o
  -2  14   7       12.64       12.28      0.90 o
  -1  14   7        0.06       -0.43      0.64 o
   0  14   7        3.45        2.13      0.66 o
 -10   0   8       91.44       94.13      5.06 o
  -8   0   8        0.04       -2.40      1.60 o
  -6   0   8       23.05       22.09      2.31 o
  -4   0   8      124.74      130.26      4.17 o
  -2   0   8       24.79       17.19      1.22 o
   0   0   8        5.18        4.49      0.77 o
   2   0   8       12.21       13.79      1.29 o
   4   0   8       19.06       13.66      1.86 o
   6   0   8      104.74      103.79      4.52 o
   8   0   8        9.63        7.98      2.22 o
 -10   1   8        4.55        6.22      1.51 o
  -9   1   8        0.00        2.85      1.35 o
  -8   1   8       22.27       13.53      1.63 o
  -7   1   8        4.54        3.37      1.19 o
  -6   1   8       92.77       87.11      2.82 o
  -5   1   8       24.62       16.36      1.02 o
  -4   1   8        2.61        2.00      0.83 o
  -3   1   8        0.03       -0.57      0.42 o
  -2   1   8       52.47       56.01      1.20 o
  -1   1   8      112.92      120.30      3.34 o
   0   1   8      209.30      219.79      3.82 o
   1   1   8        1.23        2.67      0.61 o
   2   1   8       85.49       77.90      1.96 o
   3   1   8       15.73       22.06      1.56 o
   4   1   8        7.55        6.80      1.42 o
   5   1   8        8.69        7.36      2.08 o
   6   1   8        2.15        0.75      1.16 o
   7   1   8       44.92       47.01      2.41 o
   8   1   8       56.63       52.97      2.73 o
 -10   2   8        8.43        5.36      1.50 o
  -9   2   8      252.07      250.41      5.93 o
  -8   2   8       23.26       16.08      1.66 o
  -7   2   8        2.60        2.88      1.19 o
  -6   2   8        3.77        2.86      1.06 o
  -5   2   8        3.73        2.81      1.08 o
  -4   2   8      122.97      112.03      2.39 o
  -3   2   8      112.07      113.66      2.01 o
  -2   2   8        3.15        2.29      0.39 o
  -1   2   8        6.93        6.80      0.79 o
   0   2   8       73.33       66.32      1.46 o
   1   2   8       45.69       43.04      1.20 o
   2   2   8        8.04       11.19      0.69 o
   3   2   8       45.56       48.59      1.25 o
   4   2   8       38.83       38.36      1.77 o
   5   2   8       94.61       96.33      3.10 o
   6   2   8        0.89        0.15      1.16 o
   7   2   8       33.20       29.34      2.00 o
   8   2   8        2.41        3.72      1.38 o
 -10   3   8        2.46        1.78      1.47 o
  -9   3   8        0.06        0.36      1.35 o
  -8   3   8       16.96       17.67      1.69 o
  -7   3   8       10.24       11.38      1.41 o
  -6   3   8      323.26      330.16      6.71 o
  -5   3   8        0.49        2.11      0.56 o
  -4   3   8      366.07      381.63      5.22 o
  -3   3   8        5.42        4.57      0.53 o
  -2   3   8      248.29      249.65      3.17 o
  -1   3   8      157.67      161.33      2.56 o
   0   3   8        5.21        4.42      0.53 o
   1   3   8      197.53      188.63      3.37 o
   2   3   8       53.47       48.39      1.33 o
   3   3   8      184.33      188.25      2.62 o
   4   3   8      353.18      375.69      5.80 o
   5   3   8       45.20       46.90      1.63 o
   6   3   8       59.76       58.62      2.51 o
   7   3   8       11.14       12.02      1.60 o
   8   3   8        0.27        0.50      1.31 o
 -10   4   8        5.20        4.87      1.15 o
  -9   4   8        0.22        0.80      2.22 o
  -8   4   8       30.61       30.05      2.00 o
  -7   4   8       22.24       20.99      1.95 o
  -6   4   8       20.74       16.91      1.54 o
  -5   4   8      444.97      462.12      6.23 o
  -4   4   8      290.47      304.59      3.84 o
  -3   4   8       79.15       81.72      1.46 o
  -2   4   8       25.74       22.58      0.97 o
  -1   4   8       76.69       78.22      1.37 o
   0   4   8       68.20       67.11      1.50 o
   1   4   8       29.91       28.60      1.08 o
   2   4   8       27.42       25.81      0.82 o
   3   4   8       34.54       31.13      1.14 o
   4   4   8        0.55        1.58      0.67 o
   5   4   8       11.85       10.57      1.02 o
   6   4   8       20.71       21.01      1.84 o
   7   4   8        0.66       -0.65      0.89 o
   8   4   8        5.92        5.22      1.41 o
 -10   5   8        2.15        0.78      1.34 o
  -9   5   8        0.14       -1.30      1.25 o
  -8   5   8        7.39        6.45      1.38 o
  -7   5   8       12.46        9.93      1.41 o
  -6   5   8      125.68      131.55      2.88 o
  -5   5   8      139.61      140.77      2.28 o
  -4   5   8      295.59      288.53      3.69 o
  -3   5   8      129.31      130.19      1.81 o
  -2   5   8      115.85      117.11      1.84 o
  -1   5   8      153.32      159.38      2.24 o
   0   5   8        0.33       -0.25      0.47 o
   1   5   8       16.07       17.14      0.89 o
   2   5   8       16.25       13.29      0.63 o
   3   5   8       19.17       19.19      1.20 o
   4   5   8      214.35      212.14      3.35 o
   5   5   8       30.09       31.07      1.98 o
   6   5   8       14.64       15.21      1.17 o
   7   5   8        7.11        6.73      1.06 o
  -9   6   8        0.82       -0.15      1.28 o
  -8   6   8       35.20       30.18      2.00 o
  -7   6   8       41.18       42.25      2.26 o
  -6   6   8        3.81        2.90      0.70 o
  -5   6   8      177.90      181.07      2.74 o
  -4   6   8      200.22      202.15      2.81 o
  -3   6   8        0.04       -0.65      0.43 o
  -2   6   8      114.46      119.75      1.89 o
  -1   6   8       36.47       42.23      1.09 o
   0   6   8       17.77       17.28      0.86 o
   1   6   8       15.99       15.73      0.96 o
   2   6   8        0.04       -0.63      0.42 o
   3   6   8       43.16       44.19      1.16 o
   4   6   8        0.03        0.38      0.64 o
   5   6   8        0.37        1.11      0.68 o
   6   6   8        8.40       11.42      1.14 o
   7   6   8        1.66        3.68      0.98 o
  -9   7   8       26.55       24.93      2.84 o
  -8   7   8       82.89       81.49      3.50 o
  -7   7   8      130.45      132.21      2.58 o
  -6   7   8       61.44       62.94      1.46 o
  -5   7   8       40.58       39.03      1.08 o
  -4   7   8        5.37        3.86      0.52 o
  -3   7   8       14.39       15.42      0.75 o
  -2   7   8      211.10      227.49      3.03 o
  -1   7   8      293.94      295.47      3.70 o
   0   7   8        2.01       -0.76      0.51 o
   1   7   8       45.70       45.82      1.08 o
   2   7   8        2.25        1.52      0.47 o
   3   7   8       89.19       91.01      1.64 o
   4   7   8        0.05        0.04      0.63 o
   5   7   8       37.07       36.36      1.43 o
   6   7   8        1.48        2.39      1.13 o
   7   7   8       14.86       24.41      1.53 o
  -8   8   8       13.76       11.36      1.47 o
  -7   8   8        3.10        4.72      0.76 o
  -6   8   8        4.48        4.89      0.55 o
  -5   8   8        1.53        1.51      0.48 o
  -4   8   8      142.91      141.52      1.83 o
  -3   8   8       20.44       23.36      0.77 o
  -2   8   8      100.54      107.73      1.57 o
  -1   8   8        0.00        1.09      0.64 o
   0   8   8       26.94       29.82      1.70 o
   1   8   8        0.39       -0.63      0.42 o
   2   8   8       19.86       17.06      0.76 o
   3   8   8        1.76        2.07      0.57 o
   4   8   8        3.49        1.58      0.68 o
   5   8   8        0.01       -1.02      0.68 o
   6   8   8        9.70        9.42      1.45 o
  -8   9   8       14.41       13.28      2.19 o
  -7   9   8        5.19        3.66      0.92 o
  -6   9   8        6.12        5.01      0.59 o
  -5   9   8       23.10       25.54      0.87 o
  -4   9   8       13.14       12.39      0.73 o
  -3   9   8       10.30        9.19      0.61 o
  -2   9   8       81.93       79.91      1.81 o
  -1   9   8      410.20      403.81      6.82 o
   0   9   8        0.27       -1.03      0.69 o
   1   9   8        2.51        2.27      0.57 o
   2   9   8        3.83        2.42      0.47 o
   3   9   8       13.60       12.30      0.89 o
   4   9   8        0.43       -0.28      0.66 o
   5   9   8        7.06        7.85      0.87 o
  -7  10   8        1.55        0.16      0.78 o
  -6  10   8        0.68        0.17      0.51 o
  -5  10   8       12.12       10.22      0.67 o
  -4  10   8       22.90       25.95      0.85 o
  -3  10   8       67.46       72.95      2.01 o
  -2  10   8       49.89       43.98      1.85 o
  -1  10   8        0.16        0.00      0.71 o
   0  10   8      185.33      168.95      3.25 o
   1  10   8       13.24       12.98      0.99 o
   2  10   8       11.00       10.65      1.07 o
   3  10   8       31.38       28.79      1.43 o
   4  10   8       10.74        8.53      1.01 o
   5  10   8        0.43       -0.39      0.83 o
  -6  11   8        0.02       -0.73      0.49 o
  -5  11   8        7.69        5.65      0.53 o
  -4  11   8        3.32        3.43      0.50 o
  -3  11   8       13.50       13.55      0.96 o
  -2  11   8       13.07       10.05      0.85 o
  -1  11   8       53.09       47.72      1.52 o
   0  11   8       80.27       74.99      1.85 o
   1  11   8       14.67       14.02      1.02 o
   2  11   8        0.20       -0.33      0.70 o
   3  11   8       18.96       25.15      1.81 o
   4  11   8        5.66        5.49      0.86 o
  -5  12   8        9.10       12.85      0.66 o
  -4  12   8        0.06        1.14      0.74 o
  -3  12   8        0.07        0.51      0.70 o
  -2  12   8       55.46       51.56      1.63 o
  -1  12   8       10.77        7.71      0.86 o
   0  12   8       45.54       39.70      1.51 o
   1  12   8        2.33        3.30      0.82 o
   2  12   8       38.39       34.96      1.59 o
   3  12   8        0.01       -1.65      2.13 o
  -3  13   8        0.17        0.17      0.74 o
  -2  13   8        0.62        0.92      0.73 o
  -1  13   8       44.34       50.00      1.62 o
   0  13   8       17.09       14.73      1.00 o
  -9   0   9      103.11      102.91      5.06 o
  -7   0   9        3.93        4.52      1.77 o
  -5   0   9       34.27       27.77      2.57 o
  -3   0   9       46.73       44.54      1.91 o
  -1   0   9      783.68      795.66     15.79 o
   1   0   9       94.99       99.98      4.26 o
   3   0   9        0.98        3.90      1.51 o
   5   0   9        2.54        1.42      1.69 o
   7   0   9       24.45       21.91      2.75 o
 -10   1   9       24.33       21.02      2.10 o
  -9   1   9        1.39        4.13      1.50 o
  -8   1   9       16.60       11.62      1.82 o
  -7   1   9       11.22        4.85      1.34 o
  -6   1   9        6.90        6.47      1.28 o
  -5   1   9        0.02        0.81      1.11 o
  -4   1   9        4.68        4.35      1.07 o
  -3   1   9        6.30        6.18      0.48 o
  -2   1   9       20.11       23.99      1.30 o
  -1   1   9      113.31      117.06      2.16 o
   0   1   9        0.01       -0.62      0.52 o
   1   1   9      201.81      220.76      3.93 o
   2   1   9      153.89      153.04      3.86 o
   3   1   9      171.76      181.63      3.25 o
   4   1   9       88.87      105.08      2.34 o
   5   1   9       17.59       17.81      1.16 o
   6   1   9        6.97        5.92      1.44 o
   7   1   9        2.58       -0.84      1.32 o
 -10   2   9       66.88       71.01      3.10 o
  -9   2   9       77.21       87.40      8.21 o
  -8   2   9       10.25        7.91      1.82 o
  -7   2   9       22.36       20.58      1.75 o
  -6   2   9      221.19      214.88      7.05 o
  -5   2   9      126.27      132.45      3.67 o
  -4   2   9        0.31        0.59      1.00 o
  -3   2   9        1.14        0.56      0.44 o
  -2   2   9        8.76        7.64      0.97 o
  -1   2   9       80.70       88.48      3.50 o
   0   2   9      122.70      126.57      2.64 o
   1   2   9       11.93        8.53      0.83 o
   2   2   9       40.72       40.47      2.04 o
   3   2   9       30.55       30.93      1.68 o
   4   2   9      247.71      269.30      4.57 o
   5   2   9       38.71       42.00      1.87 o
   6   2   9        1.40       -0.62      1.19 o
   7   2   9        0.12        0.21      1.22 o
  -9   3   9        0.15       -0.94      1.31 o
  -8   3   9       20.00       17.82      2.13 o
  -7   3   9        5.57        7.63      1.41 o
  -6   3   9       21.47       24.01      1.82 o
  -5   3   9      178.59      169.58      6.65 o
  -4   3   9        2.12        2.77      0.60 o
  -3   3   9      117.28      109.75      1.58 o
  -2   3   9       10.25       12.55      0.64 o
  -1   3   9      125.87      122.92      2.89 o
   0   3   9      204.35      210.10      3.28 o
   1   3   9        0.01       -0.96      0.64 o
   2   3   9       47.26       48.29      1.71 o
   3   3   9       24.30       26.96      1.78 o
   4   3   9        2.48        2.04      0.84 o
   5   3   9       15.30       18.52      2.36 o
   6   3   9       54.93       56.81      2.60 o
   7   3   9        0.30        1.55      1.29 o
  -9   4   9        1.83        3.48      1.41 o
  -8   4   9        9.07       12.11      1.60 o
  -7   4   9        0.35       -0.24      1.15 o
  -6   4   9        1.37        0.61      1.19 o
  -5   4   9      313.45      327.01      5.39 o
  -4   4   9      189.76      205.96      3.20 o
  -3   4   9        2.84        1.27      0.93 o
  -2   4   9       17.34       16.15      0.73 o
  -1   4   9        0.96        0.46      0.54 o
   0   4   9      158.57      166.26      3.19 o
   1   4   9        8.05        6.58      0.83 o
   2   4   9       21.09       17.63      1.08 o
   3   4   9      505.43      507.53      8.38 o
   4   4   9      201.35      195.13      4.47 o
   5   4   9       55.00       59.60      1.95 o
   6   4   9       47.22       49.75      2.50 o
   7   4   9        9.53        8.30      1.51 o
  -9   5   9        4.92        2.66      1.86 o
  -8   5   9        5.65        5.57      1.40 o
  -7   5   9       48.27       47.77      2.41 o
  -6   5   9       39.68       32.98      2.13 o
  -5   5   9       59.49       61.08      2.23 o
  -4   5   9        0.14       -0.59      0.60 o
  -3   5   9       25.92       18.87      0.80 o
  -2   5   9       81.27       77.72      1.51 o
  -1   5   9       69.96       69.26      1.62 o
   0   5   9       23.81       19.89      1.17 o
   1   5   9        0.08       -1.00      0.67 o
   2   5   9        0.82        0.57      0.71 o
   3   5   9      141.95      137.71      2.49 o
   4   5   9       32.46       33.72      1.53 o
   5   5   9       12.78       10.83      1.08 o
   6   5   9       19.99       23.72      1.91 o
  -9   6   9        3.60        3.95      1.47 o
  -8   6   9        0.26       -0.74      1.51 o
  -7   6   9       17.77       16.23      1.30 o
  -6   6   9       27.85       29.12      1.52 o
  -5   6   9      231.77      248.40      5.06 o
  -4   6   9        3.16        3.03      0.60 o
  -3   6   9        2.94        1.11      0.48 o
  -2   6   9      323.00      322.73      4.07 o
  -1   6   9       99.50       93.90      1.69 o
   0   6   9        0.28       -0.96      0.64 o
   1   6   9        3.92        1.96      0.73 o
   2   6   9        8.34        7.04      0.89 o
   3   6   9        0.12        0.80      0.77 o
   4   6   9        2.09        0.98      0.81 o
   5   6   9       11.75       11.29      1.49 o
   6   6   9        4.29        4.14      1.91 o
  -8   7   9       29.26       35.52      2.69 o
  -7   7   9       28.57       26.75      1.59 o
  -6   7   9       48.40       48.15      1.84 o
  -5   7   9        0.55        0.25      0.66 o
  -4   7   9        4.02        2.97      0.60 o
  -3   7   9       41.68       41.43      1.19 o
  -2   7   9       15.52       16.18      0.81 o
  -1   7   9        2.39        2.99      0.53 o
   0   7   9       16.49       15.41      0.97 o
   1   7   9       14.60        9.76      0.94 o
   2   7   9       14.56       11.86      0.93 o
   3   7   9       26.37       25.39      1.42 o
   4   7   9       49.30       51.44      1.59 o
   5   7   9       10.90        8.33      1.43 o
   6   7   9       16.00       13.02      1.86 o
  -8   8   9        0.64        0.78      1.19 o
  -7   8   9       19.09       15.47      1.26 o
  -6   8   9       21.19       20.00      1.33 o
  -5   8   9        5.79        6.52      0.75 o
  -4   8   9        0.48        0.53      0.57 o
  -3   8   9       12.99        9.48      0.67 o
  -2   8   9       12.49        8.66      0.64 o
  -1   8   9       35.27       33.20      1.09 o
   0   8   9      154.89      157.38      3.00 o
   1   8   9       32.19       28.87      1.37 o
   2   8   9       17.54       17.51      1.12 o
   3   8   9       72.15       67.57      2.29 o
   4   8   9        5.49        5.76      0.82 o
   5   8   9        1.66        2.54      1.25 o
  -7   9   9        0.84        1.47      1.33 o
  -6   9   9       35.70       34.88      1.68 o
  -5   9   9       17.53       16.81      1.14 o
  -4   9   9        2.08        2.77      0.58 o
  -3   9   9       53.32       55.11      1.57 o
  -2   9   9       17.14       19.70      0.89 o
  -1   9   9      177.65      160.72      2.66 o
   0   9   9      117.28      113.45      2.42 o
   1   9   9        0.57       -1.05      0.70 o
   2   9   9        0.38       -0.79      0.69 o
   3   9   9        8.32        6.34      0.91 o
   4   9   9        0.49        0.39      1.02 o
  -6  10   9        6.66        4.65      0.97 o
  -5  10   9        4.14        3.87      0.71 o
  -4  10   9        4.25        2.66      0.78 o
  -3  10   9        9.57        8.48      0.66 o
  -2  10   9       60.70       59.82      2.85 o
  -1  10   9        7.48       10.35      0.75 o
   0  10   9       52.40       43.88      1.47 o
   1  10   9        8.82        9.64      1.85 o
   2  10   9        1.33        1.00      1.02 o
   3  10   9       15.18       16.08      1.26 o
  -5  11   9       14.47       16.38      0.88 o
  -4  11   9        0.16        0.27      0.56 o
  -3  11   9        7.36        5.34      0.52 o
  -2  11   9       89.53       84.76      3.02 o
  -1  11   9      159.94      138.94      6.71 o
   0  11   9      100.12       97.98      3.11 o
   1  11   9       15.19       14.73      1.86 o
   2  11   9        1.75        0.77      1.38 o
  -2  12   9       25.00       23.92      1.77 o
  -1  12   9       14.31       14.18      1.56 o
   0  12   9       20.99       19.61      1.43 o
  -8   0  10        8.71       12.86      2.40 o
  -6   0  10      230.41      266.67      8.61 o
  -4   0  10       15.39       12.69      1.95 o
  -2   0  10       36.39       31.14      2.57 o
   0   0  10        1.91        2.93      1.42 o
   2   0  10      395.71      418.37     11.71 o
   4   0  10       13.28       11.36      2.22 o
   6   0  10        8.14        4.35      1.95 o
  -9   1  10       23.74       28.01      2.29 o
  -8   1  10       27.37       22.36      2.01 o
  -7   1  10        0.09       -1.24      1.21 o
  -6   1  10       40.53       51.19      2.54 o
  -5   1  10       31.34       40.58      2.26 o
  -4   1  10       19.84       16.02      2.57 o
  -3   1  10       15.48       14.17      1.77 o
  -2   1  10        7.36        7.40      1.19 o
  -1   1  10       83.28       87.55      2.82 o
   0   1  10       27.82       29.41      1.94 o
   1   1  10       47.42       58.51      4.08 o
   2   1  10        0.03        2.62      1.19 o
   3   1  10        2.09        6.35      1.34 o
   4   1  10        1.36        0.35      1.25 o
   5   1  10       10.99        5.20      1.54 o
   6   1  10        1.27       -1.48      1.28 o
  -9   2  10       11.82       13.56      1.81 o
  -8   2  10       25.28       27.14      2.10 o
  -7   2  10        2.29        0.66      1.31 o
  -6   2  10       80.62       89.07      3.23 o
  -5   2  10      274.32      278.58      9.05 o
  -4   2  10        3.23        4.02      0.73 o
  -3   2  10        1.64       -0.89      1.46 o
  -2   2  10        0.02       -0.58      1.03 o
  -1   2  10        5.51        4.87      1.12 o
   0   2  10        0.06       -0.14      1.69 o
   1   2  10       10.61       11.35      1.35 o
   2   2  10       70.07       63.26      2.57 o
   3   2  10       19.81       19.23      1.69 o
   4   2  10       96.74      113.44     10.16 o
   5   2  10        0.04       -0.86      1.19 o
   6   2  10        6.66        4.02      2.22 o
  -9   3  10        7.49        9.78      1.72 o
  -8   3  10        3.54        3.99      2.17 o
  -7   3  10        0.33       -1.02      1.19 o
  -6   3  10        7.40        8.21      1.44 o
  -5   3  10      235.70      250.51      4.44 o
  -4   3  10      245.32      246.29      7.23 o
  -3   3  10       12.55       10.08      1.41 o
  -2   3  10      209.86      222.28      5.08 o
  -1   3  10       16.51       16.58      1.60 o
   0   3  10        8.54        3.64      1.17 o
   1   3  10        0.81       -0.59      0.98 o
   2   3  10        9.96        7.80      1.34 o
   3   3  10       25.79       28.95      4.17 o
   4   3  10        3.72        3.77      1.34 o
   5   3  10       13.96       12.58      1.56 o
   6   3  10       34.35       39.77      2.51 o
  -8   4  10        0.38        0.12      1.24 o
  -7   4  10        0.61        1.72      2.00 o
  -6   4  10        5.52        8.39      1.41 o
  -5   4  10        7.36        9.57      2.04 o
  -4   4  10       20.38       20.05      1.72 o
  -3   4  10       41.37       42.23      2.25 o
  -2   4  10       97.68       98.00      3.01 o
  -1   4  10      308.22      315.91      8.52 o
   0   4  10        0.09       -1.46      0.97 o
   1   4  10        0.82       -1.02      0.96 o
   2   4  10       21.09       30.03      1.91 o
   3   4  10        4.70        4.95      1.31 o
   4   4  10       21.60       22.58      1.82 o
   5   4  10        0.04       -1.55      1.16 o
  -8   5  10        4.36        3.94      1.40 o
  -7   5  10        2.98        3.47      1.38 o
  -6   5  10        0.49        0.05      1.21 o
  -5   5  10       18.21       14.14      1.56 o
  -4   5  10      112.50      106.92      3.32 o
  -3   5  10       10.90        6.40      1.31 o
  -2   5  10        0.00        0.47      0.76 o
  -1   5  10       17.09       21.81      1.32 o
   0   5  10        3.45        0.42      0.74 o
   1   5  10       31.28       26.46      2.71 o
   2   5  10       32.79       38.36      2.16 o
   3   5  10        0.95        0.06      1.03 o
   4   5  10        7.81        6.46      1.34 o
   5   5  10        5.36        3.42      1.34 o
  -8   6  10        6.78        6.61      1.56 o
  -7   6  10        4.79        4.00      1.40 o
  -6   6  10        4.86        5.17      1.38 o
  -5   6  10       87.04       92.82      5.86 o
  -4   6  10       38.77       39.49      2.13 o
  -3   6  10        1.27        1.74      0.77 o
  -2   6  10        0.00       -1.03      0.83 o
  -1   6  10       10.39        8.63      0.89 o
   0   6  10        0.14       -0.31      0.71 o
   1   6  10        0.44        0.29      0.96 o
   2   6  10        0.78        1.44      1.06 o
   3   6  10       14.48       15.43      1.77 o
   4   6  10        0.05        0.71      1.17 o
   5   6  10        4.21        5.57      1.43 o
  -7   7  10        3.81        3.71      1.38 o
  -6   7  10        3.45        3.86      1.34 o
  -5   7  10        2.24        1.79      1.21 o
  -4   7  10        7.10        8.10      1.34 o
  -3   7  10        1.52        1.25      0.75 o
  -2   7  10       59.29       63.90      1.98 o
  -1   7  10       59.08       52.93      1.83 o
   0   7  10       18.47       14.75      1.05 o
   1   7  10       10.67        8.67      0.96 o
   2   7  10        5.96        4.90      0.91 o
   3   7  10        3.69        4.33      1.26 o
   4   7  10        0.00        0.74      1.15 o
  -6   8  10       37.58       40.10      3.19 o
  -5   8  10        6.43        5.60      1.28 o
  -4   8  10       18.84       15.73      1.11 o
  -3   8  10       10.47       11.63      1.01 o
  -2   8  10        2.89        3.04      0.85 o
  -1   8  10        0.90        1.53      0.77 o
   0   8  10        1.02        0.18      0.77 o
   1   8  10        0.16        0.04      0.79 o
   2   8  10       58.66       67.12      2.07 o
   3   8  10       13.16        9.02      1.40 o
  -5   9  10       35.05       43.20      3.10 o
  -4   9  10       19.03       24.10      2.62 o
  -3   9  10       54.24       55.75      2.18 o
  -2   9  10        0.70        1.25      0.77 o
  -1   9  10       94.10       94.54      3.75 o
   0   9  10        8.92        7.08      1.41 o
   1   9  10       21.13       22.59      1.38 o
   2   9  10       10.36        9.65      1.17 o
  -4  10  10        4.21        4.37      0.98 o
  -3  10  10        8.27        7.69      1.02 o
  -2  10  10      153.23      147.64      4.21 o
  -1  10  10       71.31       60.64      2.21 o
   0  10  10       42.55       35.81      1.83 o
   1  10  10        0.60       -0.29      0.92 o
  -7   0  11        2.77        3.28      2.04 o
  -5   0  11       21.76       18.10      2.57 o
  -3   0  11        6.16        7.63      1.95 o
  -1   0  11       11.72        8.69      2.04 o
   1   0  11        4.36        5.32      1.77 o
   3   0  11      144.04      182.04      6.92 o
   5   0  11       27.06       20.49      2.84 o
  -8   1  11       14.80       16.41      1.91 o
  -7   1  11       54.97       49.49      2.72 o
  -6   1  11       45.80       47.07      6.79 o
  -5   1  11      149.87      172.79      6.30 o
  -4   1  11        0.73       -1.11      1.21 o
  -3   1  11       15.75       13.97      2.79 o
  -2   1  11        0.24       -1.10      1.15 o
  -1   1  11       78.89       80.16      3.10 o
   0   1  11       12.75       13.86      1.53 o
   1   1  11       16.42       18.04      3.64 o
   2   1  11       35.78       39.19      2.44 o
   3   1  11      404.28      441.97      8.94 o
   4   1  11       31.06       26.15      2.19 o
   5   1  11       19.65       16.74      1.98 o
  -8   2  11        7.34        8.20      1.72 o
  -7   2  11        0.06        0.09      1.38 o
  -6   2  11       17.29       17.72      1.85 o
  -5   2  11       38.90       35.77      3.19 o
  -4   2  11       35.64       39.34      3.15 o
  -3   2  11        5.90        3.04      1.28 o
  -2   2  11        7.56        7.81      1.35 o
  -1   2  11      132.17      136.01      3.85 o
   0   2  11       27.51       27.90      3.02 o
   1   2  11        1.94        0.68      1.17 o
   2   2  11        6.56        6.26      1.44 o
   3   2  11       79.95       98.32      3.45 o
   4   2  11       43.20       43.22      2.63 o
  -7   3  11        0.02       -0.11      1.34 o
  -6   3  11       23.81       21.37      1.88 o
  -5   3  11       10.81       12.42      1.66 o
  -4   3  11        4.66        5.76      1.36 o
  -3   3  11      106.58      110.48      3.47 o
  -2   3  11      148.97      150.59      4.11 o
  -1   3  11       17.06       14.33      1.59 o
   0   3  11      106.33      106.57      3.50 o
   1   3  11        4.77        3.59      1.28 o
   2   3  11        1.90        1.24      1.22 o
   3   3  11       25.26       21.95      1.84 o
   4   3  11        9.95        6.11      1.44 o
  -7   4  11        0.07        0.69      1.30 o
  -6   4  11        9.33       13.53      1.66 o
  -5   4  11       29.30       26.56      2.00 o
  -4   4  11        0.00       -0.95      1.13 o
  -3   4  11       39.73       37.05      2.20 o
  -2   4  11       38.66       43.16      4.44 o
  -1   4  11       28.23       26.96      1.91 o
   0   4  11       13.47       12.14      1.53 o
   1   4  11       44.34       40.74      2.26 o
   2   4  11        0.78        1.42      1.25 o
   3   4  11       13.76       14.71      1.68 o
   4   4  11       20.32       23.70      1.97 o
  -7   5  11       24.58       25.37      2.07 o
  -6   5  11       57.79       58.33      2.81 o
  -5   5  11       10.66        8.63      1.51 o
  -4   5  11        0.77       -0.28      1.17 o
  -3   5  11        8.42       11.15      1.43 o
  -2   5  11       44.08       47.25      2.40 o
  -1   5  11        2.53        3.85      1.55 o
   0   5  11        5.37        5.05      1.28 o
   1   5  11        9.92        9.87      1.44 o
   2   5  11        1.33        0.15      1.12 o
   3   5  11        3.34        3.55      1.31 o
   4   5  11        0.00       -0.91      1.33 o
  -6   6  11        3.66        3.26      1.40 o
  -5   6  11        2.24        1.31      1.33 o
  -4   6  11        0.50       -0.33      1.19 o
  -3   6  11        2.41        1.73      1.24 o
  -2   6  11        2.90        2.92      1.24 o
  -1   6  11        0.49        0.94      1.11 o
   0   6  11        0.60        0.17      2.40 o
   1   6  11        0.96        0.65      1.15 o
   2   6  11        4.65        1.19      1.46 o
   3   6  11        6.80        6.41      1.40 o
  -5   7  11       11.09        8.23      1.51 o
  -4   7  11        1.42        1.93      1.24 o
  -3   7  11        7.96        8.16      1.39 o
  -2   7  11        1.32        1.86      1.19 o
  -1   7  11       10.17        9.86      1.42 o
   0   7  11       11.80       11.47      1.45 o
   1   7  11        2.60        3.36      2.17 o
   2   7  11        0.22        1.32      1.17 o
  -4   8  11        6.14        6.44      1.40 o
  -3   8  11        7.74        4.27      1.36 o
  -2   8  11        4.62        1.77      1.21 o
  -1   8  11        4.63        2.04      1.24 o
   0   8  11        0.28       -1.44      1.09 o
   1   8  11        1.51        1.53      1.24 o
  -2   9  11        4.78        6.83      1.77 o
  -1   9  11        6.01        4.79      1.77 o
  -6   0  12      250.20      286.46      9.49 o
  -4   0  12       54.99       54.65      3.81 o
  -2   0  12       25.17       30.52      3.10 o
   0   0  12       42.92       47.02      3.73 o
   2   0  12      121.84      132.36      5.77 o
  -6   1  12       42.65       44.90      4.52 o
  -5   1  12        5.08        9.32      3.46 o
  -4   1  12       15.99       19.40      1.91 o
  -3   1  12        1.37        1.55      1.64 o
  -2   1  12       17.40       17.98      1.81 o
  -1   1  12        0.43       -0.95      1.16 o
   0   1  12        0.60       -0.21      1.22 o
   1   1  12       19.86       21.30      1.94 o
   2   1  12       21.06       16.33      1.84 o
   3   1  12       37.01       53.21      2.88 o
  -6   2  12       50.90       54.94      2.92 o
  -5   2  12        5.50        8.43      2.88 o
  -4   2  12       88.43       84.22      3.20 o
  -3   2  12       28.73       28.02      2.13 o
  -2   2  12       22.43       19.63      1.82 o
  -1   2  12        7.20        5.52      1.44 o
   0   2  12        0.50        1.15      1.28 o
   1   2  12        3.40        4.11      1.36 o
   2   2  12       23.25       22.50      2.04 o
   3   2  12        1.44        4.99      2.17 o
  -6   3  12       11.29       11.70      2.40 o
  -5   3  12        6.51        9.50      1.66 o
  -4   3  12        3.56        2.56      1.40 o
  -3   3  12        6.59        6.44      1.49 o
  -2   3  12        5.23        4.96      2.66 o
  -1   3  12        7.79        9.70      1.55 o
   0   3  12       11.86       12.69      1.68 o
   1   3  12        9.49        6.01      1.47 o
   2   3  12       26.01       26.76      2.04 o
  -5   4  12        3.99        3.91      1.47 o
  -4   4  12        0.99       -0.71      1.24 o
  -3   4  12       20.85       23.18      1.93 o
  -2   4  12        5.60        6.09      1.34 o
  -1   4  12       78.51       81.42      3.64 o
   0   4  12        4.62        5.89      1.38 o
   1   4  12        0.40       -0.06      1.25 o
   2   4  12        9.39       11.76      2.44 o
  -5   5  12        1.15        0.32      1.36 o
  -4   5  12        0.54       -1.83      1.24 o
  -3   5  12       19.37       15.28      1.69 o
  -2   5  12        1.08        1.47      1.26 o
  -1   5  12        2.48        3.07      1.34 o
   0   5  12       12.39        9.76      1.95 o
   1   5  12        2.03        1.40      1.55 o
  -4   6  12        4.66        4.01      1.40 o
  -3   6  12        0.69        0.03      1.69 o
  -2   6  12        3.81        2.11      1.26 o
  -1   6  12       38.54       37.79      2.37 o
   0   6  12        7.31        5.35      1.40 o
  -3   0  13       44.52       41.43      3.81 o
  -1   0  13        4.11        0.80      2.04 o
  -3   1  13        4.71        4.07      1.63 o
  -2   1  13       50.19       57.92      2.82 o
  -1   1  13       10.27        9.51      3.15 o
  -2   2  13       19.71       15.62      3.46 o
 
